# Supplementary material for: Variation in adult sex ratios in tetrapods is linked to sex chromosomes through mortality differences between males and females
Source: PLoS Biol. 2025 May 12;23(5):e3003156. doi: 10.1371/journal.pbio.3003156 (PMC12148232; doi:10.1371/journal.pbio.3003156)
Supplement: S1 Data — (XLSX) [file pbio.3003156.s011.xlsx]

## Sheet: GSD_tetrap_2020_10_PI
Species	Order	Family	Taxon	ASR	ASR_ref	BSR	BSR_ref	SD_system	SD_ref	mal_mort_ad	fem_mort_ad	mort_bias_ad	mort_ad_ref	mal_mort_juv	fem_mort_juv	mort_bias_juv	mort_juv_ref	mal_matur	fem_matur	matur_bias	matur_ref
Ambystoma_tigrinum	Caudata	Ambystomatidae	amphibia	0.591	Church, D. R., Bailey, L. L., Wilbur, H. M., Kendall, W. L. & Hines, J. E. Iteroparity in the variable environment of the salamander Ambystoma tigrinum. Ecology 88, 891–903 (2007); Madison, D. M. Habitat-contingent reproductive behaviour in radio-implanted salamanders : a model and test. Anim. Behav. 55, 1203–1210 (1998); Peckham, R. S. & Dineen, C. F. Spring Migration of Salamanders. Zoology 278…	NA		ZW	Ashman, T.-L. et al. Tree of Sex: A database of sexual systems. Sci. Data 1, 561–572 (2014)	0.25	0.15	0.222	Church, D. R., Bailey, L. L., Wilbur, H. M., Kendall, W. L., & Hines, J. E. (2007). Iteroparity in the variable environment of the salamander Ambystoma tigrinum. Ecology, 88(4), 891-903.	NA	NA	NA		1460	1460	0	de Magalhaes, J. P., and Costa, J. (2009) A database of vertebrate longevity records and their relation to other life-history traits. Journal of Evolutionary Biology 22(8):1770-1774
Buergeria_buergeri	Anura	Racophoridae	amphibia	0.631	Fukuyama, K. & Kusano, T. Sexual size dimorphism in a Japanese stream-breeding frog, Buergeria buergeri (Rhacophoridae, Amphibia). Curr. Herpetol. East Asia 306–313 (1989); Fukuyama, K. Reproductive ecology and life history of a stream-breeding frog, Buergeria buergeri. Doctoral dissertation, Tokyo Metropolitan University. 136 pp (1992)	NA		ZW	Ashman, T.-L. et al. Tree of Sex: A database of sexual systems. Sci. Data 1, 561–572 (2014)	NA	NA	NA		NA	NA	NA		NA	NA	NA
Bufo_bufo	Anura	Bufonidae	amphibia	0.75	Arntzen, J. W. Sexual selection and male mate choice in the common toad , Bufo bufo. Ethology, Ecol. Evol. 11, 407–414 (1999); Davies, N. B. & Halliday, T. R. Competitive mate searching in male Common toads, Bufo bufo. Anim. Behav. 27, 1253–1267 (1979); Frétey, T., Cam, E., LeGarff, B. & Monnat, J.-Y. Adult survival and temporary emigration in the common toad. Can. J. Zool. 82, 859–872 (2004); Gi…	NA		ZW	Ashman, T.-L. et al. Tree of Sex: A database of sexual systems. Sci. Data 1, 561–572 (2014)	0.18	0.51	-0.452	Loman, J., & Madsen, T. (2010). Sex ratio of breeding Common toads (Bufo bufo)–influence of survival and skipped breeding. Amphibia-Reptilia, 31(4), 509-524.	0.43	0.68	-0.199	Loman, J., & Madsen, T. (2010). Sex ratio of breeding Common toads (Bufo bufo)–influence of survival and skipped breeding. Amphibia-Reptilia, 31(4), 509-524.	1095	1423.5	-0.114	Zhang, L., & Lu, X. (2013). Sexual size dimorphism in anurans: ontogenetic determination revealed by an across-species comparison. Evolutionary Biology, 40(1), 84-91.
Bufo_gargarizans	Anura	Bufonidae	amphibia	0.67	Yu, T. L. & Lu, X. Mating pattern variability across three Asiatic toad (Bufo gargarizans gargarizans) populations. North. West. J. Zool. 8, 241–246 (2012); Hacheal, S., Park, O., Kim, S., Park, D. & Park, S. Abundance and breeding migration of the Asian toad (Bufo gargarizans). J. Ecol. F. Biol. 30, 287–292 (2007)	NA		ZW	Ashman, T.-L. et al. Tree of Sex: A database of sexual systems. Sci. Data 1, 561–572 (2014)	NA	NA	NA		NA	NA	NA		730	730	0	Zhang, L., & Lu, X. (2013). Sexual size dimorphism in anurans: ontogenetic determination revealed by an across-species comparison. Evolutionary Biology, 40(1), 84-91.
Bufotes_viridis	Anura	Bufonidae	amphibia	0.704	Kühnel, K.-D. & Krone, A. Bestandssituation , Habitatwahl und Schutz der Wechselkröte ( Bufo viridis ) in Berlin – Grundlagenuntersuchungen für ein Artenhilfsprogramm in der Großstadt. Mertensiella 14, 299–315 (2003)	NA		ZW	Ashman, T.-L. et al. Tree of Sex: A database of sexual systems. Sci. Data 1, 561–572 (2014)	NA	NA	NA		NA	NA	NA		657	730	-0.046	Zhang, L., & Lu, X. (2013). Sexual size dimorphism in anurans: ontogenetic determination revealed by an across-species comparison. Evolutionary Biology, 40(1), 84-91.
Crinia_signifera	Anura	Myobatrachidae	amphibia	0.436	Lemckert, F. Population structure, individual growth and survival of an Australian frog Crinia signifera at a pond. Acta Zool. Sin. 51, 393–400 (2005); Bull, C. & Williamson, I. Population ecology of the Australian frog Crinia signifera: adults and juveniles. Wildl. Res. 23, 249–265 (1996)	NA		ZW	Evans, B. J., Pyron, R. A. & Wiens, J. J. Polyploidization and Sex Chromosome Evolution in Amphibians. in Polyploidy Genome Evol. (Soltis, P. S. & Soltis, D. E.) 385–410, Springer Berlin Heidelberg (2012)	0.705	0.58	0.085	Lemckert, F. L., & Shine, R. (1993). Costs of reproduction in a population of the frog Crinia signifera (Anura: Myobatrachidae) from southeastern Australia. Journal of Herpetology, 420-425.	NA	NA	NA		730	1095	-0.176	Zhang, L., & Lu, X. (2013). Sexual size dimorphism in anurans: ontogenetic determination revealed by an across-species comparison. Evolutionary Biology, 40(1), 84-91.
Desmognathus_fuscus	Caudata	Plethodontidae	amphibia	0.524	Danstedt, R. T. (1975). Local geographic variation in demographic parameters and body size of Desmognathus fuscus (Amphibia: Plethodontidae). Ecology, 56(5), 1054-1067.	NA		NA		0.661	0.659	0.001	Danstedt, R. T. (1975). Local geographic variation in demographic parameters and body size of Desmognathus fuscus (Amphibia: Plethodontidae). Ecology, 56(5), 1054-1067.	0.884	0.898	-0.007	Danstedt, R. T. (1975). Local geographic variation in demographic parameters and body size of Desmognathus fuscus (Amphibia: Plethodontidae). Ecology, 56(5), 1054-1067.	730	1095	-0.176	Danstedt, R. T. (1975). Local geographic variation in demographic parameters and body size of Desmognathus fuscus (Amphibia: Plethodontidae). Ecology, 56(5), 1054-1067.
Duttaphrynus_melanostictus	Anura	Bufonidae	amphibia	0.526	Berry, P. Y. (1964). The Breeding Patterns of Seven Species of Singapore Anura. Journal of Animal Ecology, 33(2), 227–243 ; Gramapurohit, N. P., & Radder, R. S. (2012). Mating Pattern, Spawning Behavior, and Sexual Size Dimorphism in the Tropical Toad Bufo melanostictus (Schn.). Journal of Herpetology, 46(3), 412–41 ; Binh V Ngo, Chung D Ngo (2013) Reproductive activity and advertisement calls of…	NA		XY	Ashman, T.-L. et al. Tree of Sex: A database of sexual systems. Sci. Data 1, 561–572 (2014)	NA	NA	NA		NA	NA	NA		365	365	0	Zhang, L., & Lu, X. (2013). Sexual size dimorphism in anurans: ontogenetic determination revealed by an across-species comparison. Evolutionary Biology, 40(1), 84-91.
Eleutherodactylus_johnstonei	Anura	Leptodactylidae	amphibia	0.627	Bourne, G. R. Reproductive behavior of terrestrial breeding frogs Eleutherodactylus johnstonei in Guyana. J. Herpetol. 31, 221–229 (1997); Ovaska, K. Reproductive phenology, population structure, and habitat use of the frog Eleutherodactylus johnstonei in Barbados, West Indies. J. Herpetol. 25, 424–430 (1991)	NA		XY	Evans, B. J., Pyron, R. A. & Wiens, J. J. Polyploidization and Sex Chromosome Evolution in Amphibians. in Polyploidy Genome Evol. (Soltis, P. S. & Soltis, D. E.) 385–410, Springer Berlin Heidelberg (2012)	NA	NA	NA		NA	NA	NA		NA	NA	NA
Hoplobatrachus_tigerinus	Anura	Dicroglossidae	amphibia	0.559	Tabassum, F., Rais, M., Anwar, M., Mehmood, T., Hussain, I., & Khan, S. A. (2011). Abundance and breeding of the common skittering frog (Euphlyctis cyanophlyctis) and bull frog (Hoplobatrachus tigerinus) at Rawal Lake, Islamabad, Pakistan. Asian Herpetol Res, 2, 245-250.	NA		NA		NA	NA	NA		NA	NA	NA		730	730	0	Gramapurohit, N. P., Shanbhag, B. A., & Saidapur, S. K. (2004). GROWTH, SEXUAL MATURATION AND BODY SIZE DIMORPHISM IN THE INDIAN BULLFROG, HOPLOBATRACHUS TIGERINUS (DAUD). Herpetologica, 60(4), 414-419.
Hydromantes_ambrosii	Caudata	Plethodontidae	amphibia	0.439	Salvidio, S., Lattes, A., Tavano, M., Melodia, F. & Pastorino, M. V. Ecology of a Speleomantes ambrosii population inhabiting an artificial tunnel. Amphibia-Reptilia 15, (1994)	NA		XY	Ashman, T.-L. et al. Tree of Sex: A database of sexual systems. Sci. Data 1, 561–572 (2014)	NA	NA	NA		NA	NA	NA		1460	1825	-0.097	Trochet, A., Moulherat, S., Calvez, O., Stevens, V. M., Clobert, J., & Schmeller, D. S. (2014). A database of life-history traits of European amphibians. Biodiversity data journal, (2).
Hydromantes_imperialis	Caudata	Plethodontidae	amphibia	0.5	Favelli, M., Repetto, R., Sotgiu, G. & Bovero, S. Preliminary observations on tail autonomy in Sardinian cave salamander (Speleomantes imperialis sarrabusensis). in Riassunti del 6th Congr. Naz. della Soc. Herpetol. Ital. 68 (2006)	NA		XY	Ashman, T.-L. et al. Tree of Sex: A database of sexual systems. Sci. Data 1, 561–572 (2014)	NA	NA	NA		NA	NA	NA		NA	NA	NA
Hydromantes_italicus	Caudata	Plethodontidae	amphibia	0.493	Vignoli, L., Caldera, F. & Bologna, M. a. Spatial niche of the Italian cave salamander, Speleomantes italicus (Dunn, 1923) (Plethodontidae, Amphibia), in a subterranean system of Central Italy. Ital. J. Zool. 75, 59–65 (2008); Spilinga, C., Carletti, S. & Fulco, E. Monitoraggio di una popolazione di Speleomantes italicus in una cavitá Ipogeia Dell’Umbria. in 6th Congr. Naz. Soc. Herpetol. Ital. 2…	NA		XY	Ashman, T.-L. et al. Tree of Sex: A database of sexual systems. Sci. Data 1, 561–572 (2014)	NA	NA	NA		NA	NA	NA		1278	1278	0	de Magalhaes, J. P., and Costa, J. (2009) A database of vertebrate longevity records and their relation to other life-history traits. Journal of Evolutionary Biology 22(8):1770-1774
Hydromantes_strinatii	Caudata	Plethodontidae	amphibia	0.57	Salvidio, S. (2008). Temporal variation in adult sex ratio in a population of the terrestrial salamander Speleomantes strinatii. The Herpetological Journal, 18(1), 66-68.	NA		NA		NA	NA	NA		NA	NA	NA		1095	1460	-0.125	Salvidio, S., Bruce, R.C. (2006) Sexual dimorphism in two species of European plethodontid salamanders, genus Speleomantes, The Herpetological Journal 16:1, 9-14
Hyla_arborea	Anura	Hylidae	amphibia	0.554	Lanza, B., Pastorelli, C., Laghi, P. & Cimmaruta, R. A review of systematics, taxonomy, genetics, biogeography and natural history of the genus Speleomantes (Amphibia, Caudata, Plethodontidae). Atti del Mus. Civ. di Stor. Nat. di Trieste 52, 5–135 (2005); Friedl, T. W. & Klump, G. M. Some aspects of population biology in the European treefrog Hyla arborea. Herpetologica 53, 321–330 (1997); Broque…	NA		XY	Ashman, T.-L. et al. Tree of Sex: A database of sexual systems. Sci. Data 1, 561–572 (2014)	0.63	0.8	-0.104	Friedl, T. W., & Klump, G. M. (1997). Some aspects of population biology in the European treefrog, Hyla arborea. Herpetologica, 321-330.	NA	NA	NA		730	730	0	Zhang, L., & Lu, X. (2013). Sexual size dimorphism in anurans: ontogenetic determination revealed by an across-species comparison. Evolutionary Biology, 40(1), 84-91.
Hyla_squirella	Anura	Hylidae	amphibia	0.517	Windes, K. M. Treefrog (Hyla squirella) responses to rangeland management in semi-tropical Florida, USA. Master's thesis, B.S. Butler University. 110 pp (2006)	NA		ZW	Berset-Brändli, L., Jaquiéry, J., Dubey, S. & Perrin, N. A sex-specific marker reveals male heterogamety in European Tree Frogs. Mol. Biol. Evol. 23, 1104–6 (2006).	0.65	0.82	-0.101	Windes, K. (2010). Treefrog (hyla Squirella) Responses To Rangeland And Management In Semi-tropical Florida, Usa.	NA	NA	NA		NA	NA	NA
Hynobius_leechii	Caudata	Hynobiidae	amphibia	0.573	Jung-Hyun Lee, Daesik Park (2008) Effects of Physical Parameters and Age on the Order of Entrance of Hynobius leechii to a Breeding Pond, Journal of Ecology and Environment, vol. 31, issue 3, pp. 183-191	NA		NA		0.3	0.22	0.135	Lee, J. H., Min, M. S., Kim, T. H., Baek, H. J., Lee, H., & Park, D. (2010). Age structure and growth rates of two Korean salamander species (Hynobius yangi and Hynobius quelpaertensis) from field populations. Animal Cells and Systems, 14(4), 315-322.	NA	NA	NA		365	1095	-0.477	Lee, J. H., Min, M. S., Kim, T. H., Baek, H. J., Lee, H., & Park, D. (2010). Age structure and growth rates of two Korean salamander species (Hynobius yangi and Hynobius quelpaertensis) from field populations. Animal Cells and Systems, 14(4), 315-322.
Hynobius_quelpaertensis	Caudata	Hynobiidae	amphibia	0.618	Jung-Hyun Lee , Mi-Sook Min , Tae-Ho Kim , Hae-Jun Baek , Hang Lee & Daesik Park (2010) Age structure and growth rates of two Korean salamander species (Hynobius yangi and Hynobius quelpaertensis) from field populations, Animal Cells and Systems, 14:4, 315-322	NA		ZW	Ashman, T.-L. et al. Tree of Sex: A database of sexual systems. Sci. Data 1, 561–572 (2014)	0.31	0.28	0.044	Lee, J. H., Min, M. S., Kim, T. H., Baek, H. J., Lee, H., & Park, D. (2010). Age structure and growth rates of two Korean salamander species (Hynobius yangi and Hynobius quelpaertensis) from field populations. Animal Cells and Systems, 14(4), 315-322.	NA	NA	NA		1095	1095	0	Lee, J. H., Min, M. S., Kim, T. H., Baek, H. J., Lee, H., & Park, D. (2010). Age structure and growth rates of two Korean salamander species (Hynobius yangi and Hynobius quelpaertensis) from field populations. Animal Cells and Systems, 14(4), 315-322.
Hynobius_tokyoensis	Caudata	Hynobiidae	amphibia	0.578	Kusano, T. & Inoue, M. Adult sex ratio of a population of the Japanese salamander, Hynobius tokyoensis (Caudata: Hynobiidae). Curr. Herpetol. 30, 129–135 (2011)	NA		ZW	Ashman, T.-L. et al. Tree of Sex: A database of sexual systems. Sci. Data 1, 561–572 (2014)	NA	NA	NA		NA	NA	NA		NA	NA	NA
Hynobius_yangi	Caudata	Hynobiidae	amphibia	0.567	Jung-Hyun Lee , Mi-Sook Min , Tae-Ho Kim , Hae-Jun Baek , Hang Lee & Daesik Park (2010) Age structure and growth rates of two Korean salamander species (Hynobius yangi and Hynobius quelpaertensis) from field populations, Animal Cells and Systems, 14:4, 315-322	NA		NA		0.3	0.33	-0.041	Lee, J. H., Min, M. S., Kim, T. H., Baek, H. J., Lee, H., & Park, D. (2010). Age structure and growth rates of two Korean salamander species (Hynobius yangi and Hynobius quelpaertensis) from field populations. Animal Cells and Systems, 14(4), 315-322.	NA	NA	NA		730	1095	-0.176	Lee, J. H., Min, M. S., Kim, T. H., Baek, H. J., Lee, H., & Park, D. (2010). Age structure and growth rates of two Korean salamander species (Hynobius yangi and Hynobius quelpaertensis) from field populations. Animal Cells and Systems, 14(4), 315-322.
Hyperolius_viridiflavus	Anura	Hyperolidae	amphibia	0.476	Richards, C. M. The development of color dimorphism in Hyperolius v. viridiflavus, a reed frog from Kenya. Copeia 1976, 65–70 (1976)	NA		XY	Ashman, T.-L. et al. Tree of Sex: A database of sexual systems. Sci. Data 1, 561–572 (2014)	NA	NA	NA		NA	NA	NA		NA	NA	NA
Ichthyosaura_alpestris	Caudata	Salamandridae	amphibia	0.494	Miaud, C., Guyetant, R. & Faber, H. Age, size, and growth of the Alpine newt , Triturus alpestris ( Urodela : Salamandridae ), at high altitude and a review of life-history trait variation throughout its range. Herpetologica 56, 135–144 (2000); Weddeling, K., Hachtel, M., Sander, U. & Tarkhnishvili, D. Bias in estmation of newt population size: a field study at five ponds using drift fences, pitf…	NA		XY	Ashman, T.-L. et al. Tree of Sex: A database of sexual systems. Sci. Data 1, 561–572 (2014)	0.61	0.58	0.022	Kalezić, M. L., Cvetković, D., Djorović, A., & Džukić, G. (1996). Alternative life‐history pathways: paedomorphosis and adult fitness in European newts (Triturus vulgaris and T. alpestris). Journal of Zoological Systematics and Evolutionary Research, 34(1), 1-7.	NA	NA	NA		1095	1497	-0.136	Kalezić, M. L., Cvetković, D., Djorović, A., & Džukić, G. (1996). Alternative life‐history pathways: paedomorphosis and adult fitness in European newts (Triturus vulgaris and T. alpestris). Journal of Zoological Systematics and Evolutionary Research, 34(1), 1-7.
Lissotriton_helveticus	Caudata	Salamandridae	amphibia	0.412	Arntzen, J. W. Seasonal variation in sex ratio and asynchronous presence at ponds of male and female Triturus newts. J. Herpetol. 36, 30–35 (2002); Johanet, A. et al. A case of reproductive character displacement in female palmate newts (Lissotriton helveticus). C. R. Biol. 332, 548–57 (2009); Harrison, J. D., Gittins, S. P. & Slater, F. M. The breeding migrations of Smooth and Palmate newts (Tri…	NA		XY	Ashman, T.-L. et al. Tree of Sex: A database of sexual systems. Sci. Data 1, 561–572 (2014)	NA	NA	NA		NA	NA	NA		1314	1460	-0.046	Amat, F., Oromí, N., & Sanuy, D. (2010). Body size, population size, and age structure of adult palmate newts (Lissotriton helveticus) in Pyrenean Lakes. Journal of Herpetology, 44(2), 313-319.
Lissotriton_italicus	Caudata	Salamandridae	amphibia	0.561	Scillitani, G., Scalera, R., Carafa, M. & Tripepi, S. Conservation and biology of Triturus italicus in Italy (Amphibia, Salamandridae). Ital. J. Zool. 71, 45–54 (2004)	NA		XY	Ashman, T.-L. et al. Tree of Sex: A database of sexual systems. Sci. Data 1, 561–572 (2014)	NA	NA	NA		NA	NA	NA		NA	NA	NA
Lissotriton_vulgaris	Caudata	Salamandridae	amphibia	0.423	Kühnel, K.-D. & Krone, A. Bestandssituation , Habitatwahl und Schutz der Wechselkröte ( Bufo viridis ) in Berlin – Grundlagenuntersuchungen für ein Artenhilfsprogramm in der Großstadt. Mertensiella 14, 299–315 (2003); Horvai, V. E. A Barcsi borókás kétéltű faunájának szünbiológiai vizsgálata. Masters thesis, University of Pécs, 33 pp (2005); Weddeling, K., Hachtel, M., Sander, U. & Tarkhnishvili,…	NA		XY	Ashman, T.-L. et al. Tree of Sex: A database of sexual systems. Sci. Data 1, 561–572 (2014)	0.66	0.65	0.007	Kalezić, M. L., Cvetković, D., Djorović, A., & Džukić, G. (1996). Alternative life‐history pathways: paedomorphosis and adult fitness in European newts (Triturus vulgaris and T. alpestris). Journal of Zoological Systematics and Evolutionary Research, 34(1), 1-7.	NA	NA	NA		1262.9	1164.35	0.035	Kalezić, M. L., Cvetković, D., Djorović, A., & Džukić, G. (1996). Alternative life‐history pathways: paedomorphosis and adult fitness in European newts (Triturus vulgaris and T. alpestris). Journal of Zoological Systematics and Evolutionary Research, 34(1), 1-7.
Necturus_alabamensis	Caudata	Proteidae	amphibia	0.486	Durflinger Moreno, M. C., Guyer, C. & Bailey, M. A. Distribution and population biology of the black warrior waterdog , Necturus alabamensis. Southeast. Nat. 5, 69–84 (2006)	NA		XY	Ashman, T.-L. et al. Tree of Sex: A database of sexual systems. Sci. Data 1, 561–572 (2014)	NA	NA	NA		NA	NA	NA		NA	NA	NA
Necturus_beyeri	Caudata	Proteidae	amphibia	0.621	Brenes, R. & Ford, N. B. Seasonality and movements of the Gulf Coast Waterdog (Necturus beyeri) in Eastern Texas. Southwest. Nat. 51, 152–156 (2006)	NA		XY	Ashman, T.-L. et al. Tree of Sex: A database of sexual systems. Sci. Data 1, 561–572 (2014)	NA	NA	NA		NA	NA	NA		NA	NA	NA
Necturus_maculosus	Caudata	Proteidae	amphibia	0.325	Shoop, R. C., Gunning, G. E. Seasonal activity and movements of Necturus in Louisiana. Copeia, 4, 732-737 (1967); McDaniel, T. V. et al. Relative abundance, age structure, and body size in mudpuppy populations in southwestern Ontario. J. Great Lakes Res. 35, 182–189 (2009)	NA		XY	Ashman, T.-L. et al. Tree of Sex: A database of sexual systems. Sci. Data 1, 561–572 (2014)	NA	NA	NA		NA	NA	NA		NA	NA	NA
Pelodytes_punctatus	Anura	Pelodytidae	amphibia	0.53	Toxopeus, A. G., Ohm, M. & Arntzen, J. W. Reproductive biology of the parsley frog, Pelodytes punctatus, at the northernmost part of its range. Amphibia-Reptilia 14, 131–142 (1993)	NA		XY	Ashman, T.-L. et al. Tree of Sex: A database of sexual systems. Sci. Data 1, 561–572 (2014)	NA	NA	NA		NA	NA	NA		365	365	0	de Magalhaes, J. P., and Costa, J. (2009) A database of vertebrate longevity records and their relation to other life-history traits. Journal of Evolutionary Biology 22(8):1770-1774
Pelophylax_lessonae	Anura	Ranidae	amphibia	0.511	Tryjanowski, P., Sparks, T., Rybacki, M. & Berger, L. Is body size of the water frog Rana esculenta complex responding to climate change? Naturwissenschaften 93, 110–3 (2006); Holenweg-Peter, A.-K., Reyer, H.-U. & Abt Tietje, G. Species and sex ratio differences in mixed populations of hybridogenetic water frogs: The influence of pond features. Ecoscience 9, 1–11 (2002)	NA		XY	Berger, L., Uzzell, T. & Hotz, H. Sex determination and sex ratios in Western Palearctic water frogs: XX and XY female hybrids in the Pannonian Basin? Proc. Acad. Nat. Sci. Philadelphia 140, 220–239 (1988).	0.623	0.788	-0.102	Peter, A. K. H. (2001). Survival in adults of the water frog Rana lessonae and its hybridogenetic associate Rana esculenta. Canadian Journal of Zoology, 79(4), 652-661.	NA	NA	NA		NA	NA	NA
Pelophylax_nigromaculatus	Anura	Ranidae	amphibia	0.684	Wang, Y., Wu, Z., Lu, P., Zhang, F. & Li, Y. Breeding ecology and oviposition site selection of black-spotted pond frogs (Rana nigromaculata) in Ningbo, China. Front. Biol. China 3, 530–535 (2008)	NA		XY	Hillis, D. M. & Green, D. M. Evolutionary changes of heterogametic sex in the phylogenetic history of amphibians. J. Evol. Biol. 3, 49–64 (1990)	NA	NA	NA		NA	NA	NA		730	912.5	-0.097	Zhang, L., & Lu, X. (2013). Sexual size dimorphism in anurans: ontogenetic determination revealed by an across-species comparison. Evolutionary Biology, 40(1), 84-91.
Pelophylax_ridibundus	Anura	Ranidae	amphibia	0.443	Tryjanowski, P., Sparks, T., Rybacki, M. & Berger, L. Is body size of the water frog Rana esculenta complex responding to climate change? Naturwissenschaften 93, 110–3 (2006). Holenweg-Peter, A.-K., Reyer, H.-U. & Abt Tietje, G. Species and sex ratio differences in mixed populations of hybridogenetic water frogs: The influence of pond features. Ecoscience 9, 1–11 (2002); Erismis, U. C. Abundance …	NA		XY	Ashman, T.-L. et al. Tree of Sex: A database of sexual systems. Sci. Data 1, 561–572 (2014)	0.78	0.71	0.041	Fominykh, A. S., & Lyapkov, S. M. (2012). The formation of new characteristics in the life cycle of the marsh frog (Rana ridibunda) in thermal ponds. Biology Bulletin Reviews, 2(3), 211-225.	NA	NA	NA		657	839.5	-0.106	Zhang, L., & Lu, X. (2013). Sexual size dimorphism in anurans: ontogenetic determination revealed by an across-species comparison. Evolutionary Biology, 40(1), 84-91.
Pleurodeles_waltl	Caudata	Salamandridae	amphibia	0.731	Díaz-Paniagua, C., Gómez-Rodríguez, C., Portheault, A., de Vries, W. Los Anfibios de Doñana. Naturaleza y Parques Nacionales. Serie Técnica. Organismo Autónomo Parques Nacionales, Madrid. 181 pp (2011)	NA		ZW	Ashman, T.-L. et al. Tree of Sex: A database of sexual systems. Sci. Data 1, 561–572 (2014)	NA	NA	NA		NA	NA	NA		NA	NA	NA
Rana_catesbeiana	Anura	Ranidae	amphibia	0.47	Judge, K. a. & Brooks, R. J. Chorus participation by male bullfrogs, Rana catesbeiana: a test of the energetic constraint hypothesis. Anim. Behav. 62, 849–861 (2001); Howard, R. D. Sexual dimorphism in Bullfrogs. Ecology 62, 303–310 (1981)	NA		XY	Ashman, T.-L. et al. Tree of Sex: A database of sexual systems. Sci. Data 1, 561–572 (2014)	0.442	0.357	0.093	Howard 1981. Sexual dimorphism in bullfrogs, Ecology, 62, 303-310	NA	NA	NA		1095	1825	-0.222	Zhang, L., & Lu, X. (2013). Sexual size dimorphism in anurans: ontogenetic determination revealed by an across-species comparison. Evolutionary Biology, 40(1), 84-91.
Rana_clamitans	Anura	Ranidae	amphibia	0.573	Judge, K. a. & Brooks, R. J. Chorus participation by male bullfrogs, Rana catesbeiana: a test of the energetic constraint hypothesis. Anim. Behav. 62, 849–861 (2001); Hocking, D. J. et al. Breeding and recruitment phenology of Amphibians in Missouri Oak-Hickory forests. Am. Midl. Nat. 160, 41–60 (2003); Nelson, G. L. & Brent M. Graves. Anuran population monitoring: comparison of the North America…	NA		XY	Ashman, T.-L. et al. Tree of Sex: A database of sexual systems. Sci. Data 1, 561–572 (2014)	NA	NA	NA		NA	NA	NA		1095	730	0.176	Shirose, L., & Brooks, R. J. (1995). Growth rate and age at maturity in syntopic populations of Rana clamitans and Rana septentrionalis in central Ontario. Canadian journal of zoology, 73(8), 1468-1473.
Rana_dalmatina	Anura	Ranidae	amphibia	0.633	Hachtel, M., Ortmann, D., Kupfer, A., Sander, U., Schmidt, P., & Weddeling, K. (2003). Return rates and long-term capture history of amphibians in an agricultural landscape near Bonn (Germany). In: Ananjeva N. Tsinenko O. [eds.] Herpetologia Petropolitana, pp. 146-149. ; Lodé, T. (2009). For a few males more: do changes in sex ratio predict reproductive success and offspring survival? Evolutionar…	0.433	Nemesházi, E., Gál, Z., Ujhegyi, N., Verebélyi, V., Mikó, Z., Üveges, B., Katalin, K., Daniel, L., Jeffries, L., Hoffmann, O.I., Bókony, V., 2020. Novel genetic sex markers reveal high frequency of sex reversal in wild populations of the agile frog (Rana dalmatina) associated with anthropogenic land use. Mol. Ecol. 29, 3607–3621. https://doi.org/10.1111/mec.15596	XY	Jeffries, D. L., Lavanchy, G., Sermier, R., Sredl, M. J., Miura, I., Borzée, A., … Perrin, N. (2018). A rapid rate of sex-chromosome turnover and non-random transitions in true frogs. Nature Communications, 9(1),4088	0.565	0.4	0.15	Hachtel, M., Ortmann, D., Kupfer, A., Sander, U., Schmidt, P., & Weddeling, K. (2003). Return rates and long-term capture history of amphibians in an agricultural landscape near Bonn (Germany). In: Ananjeva N. Tsinenko O. [eds.] Herpetologia Petropolitana, pp. 146-149.	NA	NA	NA		548	913	-0.222	Zhang, L. X. (2012). Evolution of life history traits in amphibians: A comparative approach. Ph.D. thesis ; (original ref: Sarasola-Puente et al 2011)
Rana_japonica	Anura	Ranidae	amphibia	0.427	Marunouchi, J., Kusano, T. & Ueda, H. Fluctuation in abundance and age structure of a breeding population of the Japanese brown frog , Rana japonica Günther ( Amphibia , Anura ). Zoolog. Sci. 19, 343–350 (2002)	NA		XY	Ashman, T.-L. et al. Tree of Sex: A database of sexual systems. Sci. Data 1, 561–572 (2014)	0.695	0.525	0.122	Marunouchi, J., Kusano, T., & Ueda, H. (2002). Fluctuation in abundance and age structure of a breeding population of the Japanese Brown frog, Rana japonica Günther (Amphibia, Anura). Zoological science, 19(3), 343-350.	NA	NA	NA		365	365	0	Zhang, L., & Lu, X. (2013). Sexual size dimorphism in anurans: ontogenetic determination revealed by an across-species comparison. Evolutionary Biology, 40(1), 84-91.
Rana_pipiens	Anura	Ranidae	amphibia	0.438	Eddy, S. B. Population ecology of the Leopard frog Rana pipiens Schreber at Delta marsh, Manitoba. Master's thesis, University of Manitoba. 113 pp (1976)	NA		XY	Ashman, T.-L. et al. Tree of Sex: A database of sexual systems. Sci. Data 1, 561–572 (2014)	NA	NA	NA		NA	NA	NA		730	730	0	Zhang, L., & Lu, X. (2013). Sexual size dimorphism in anurans: ontogenetic determination revealed by an across-species comparison. Evolutionary Biology, 40(1), 84-91.
Rana_septentrionalis	Anura	Ranidae	amphibia	0.407	Leclair, R., & Laurin, G. (1996). Growth and body size in populations of mink frogs Rana septentrionalis from two latitudes. Ecography, 19(3), 296-304.	NA		NA		NA	NA	NA		NA	NA	NA		730	1095	-0.176	Shirose, L., & Brooks, R. J. (1995). Growth rate and age at maturity in syntopic populations of Rana clamitans and Rana septentrionalis in central Ontario. Canadian journal of zoology, 73(8), 1468-1473.
Rana_sphenocephala	Anura	Ranidae	amphibia	0.618	Hocking, D. J. et al. Breeding and recruitment phenology of Amphibians in Missouri Oak-Hickory forests. Am. Midl. Nat. 160, 41–60 (2003); Kinney, V. C. Adult survivorship and juvenile recruitment in population of Crawfish frogs (Lithobates areolatus) with additional consideration of the population sizes of associated pond breeding species. Master's thesis, Indiana State University. 118 pp (2011)	NA		XY	Ashman, T.-L. et al. Tree of Sex: A database of sexual systems. Sci. Data 1, 561–572 (2014)	NA	NA	NA		NA	NA	NA		NA	NA	NA
Rana_sylvatica	Anura	Ranidae	amphibia	0.756	Berven, K. A. (1990). Factors affecting population fluctuations in larval and adult stages of the wood frog (Rana sylvatica). Ecology, 71(4), 1599-1608.	NA		NA		0.86	0.874	-0.007	Berven, K. A. (1990). Factors affecting population fluctuations in larval and adult stages of the wood frog (Rana sylvatica). Ecology, 71(4), 1599-1608.	0.76	0.784	-0.014	Berven, K. A. (1990). Factors affecting population fluctuations in larval and adult stages of the wood frog (Rana sylvatica). Ecology, 71(4), 1599-1608.	365	730	-0.301	Trochet, A., Moulherat, S., Calvez, O., Stevens, V. M., Clobert, J., & Schmeller, D. S. (2014). A database of life-history traits of European amphibians. Biodiversity data journal, (2).
Rana_temporaria	Anura	Ranidae	amphibia	0.497	Alho, J. S., Herczeg, G. & Merilä, J. Female-biased sex ratios in subarctic common frogs. J. Zool. 275, 57–63 (2008); Brown, L. J. An evaluation of some marking and trapping techniques currently used in the study of Anuran population dynamics. J. Herpetol. 31, 410–419 (1997); Elmberg, J. Long-term survival, length of breeding season, and operational sex ratio in a boreal population of common frog…	0.34	Alho, Matsuba, Merilä (2010), Sex reversal and primary sex ratios in common frog (Rana teporaria), MolEcol 19, 1763-1773	XY	Ashman, T.-L. et al. Tree of Sex: A database of sexual systems. Sci. Data 1, 561–572 (2014)	0.75	0.7	0.03	Alho, J. S., Herczeg, G., & Merilä, J. (2008). Female‐biased sex ratios in subarctic common frogs. Journal of Zoology, 275(1), 57-63.	NA	NA	NA		730	876	-0.079	Zhang, L., & Lu, X. (2013). Sexual size dimorphism in anurans: ontogenetic determination revealed by an across-species comparison. Evolutionary Biology, 40(1), 84-91.
Rhinella_marina	Anura	Bufonidae	amphibia	0.523	Brown, G.P., Kelehear, C., Shine, R. (2011) Effects of seasonal aridity on the ecology and behaviour of invasive cane toads in the Australian wet–dry tropics, Functional Ecology 25, 1339–1347 ; Wingate, D.B. The successful elimination of Cane toads, Bufo marinus, from an island with breeding habitat off Bermuda. Biol Invasions 13, 1487–1492 (2011) ; Schwarzkopf L., Alford R. A. (2007) Acoustic at…	NA		ZW	Ashman, T.-L. et al. Tree of Sex: A database of sexual systems. Sci. Data 1, 561–572 (2014)	NA	NA	NA		NA	NA	NA		365	365	0	de Magalhaes, J. P., and Costa, J. (2009) A database of vertebrate longevity records and their relation to other life-history traits. Journal of Evolutionary Biology 22(8):1770-1774
Siren_intermedia	Caudata	Sirenidae	amphibia	0.541	Hampton, P. M. Ecology of the Lesser siren , Siren intermedia , in an isolated Eastern Texas pond. J. Herpetol. 43, 704–709 (2009)	NA		ZW	Ashman, T.-L. et al. Tree of Sex: A database of sexual systems. Sci. Data 1, 561–572 (2014)	NA	NA	NA		NA	NA	NA		730	730	0	de Magalhaes, J. P., and Costa, J. (2009) A database of vertebrate longevity records and their relation to other life-history traits. Journal of Evolutionary Biology 22(8):1770-1774
Triturus_carnifex	Caudata	Salamandridae	amphibia	0.476	Maletzky, A. et al. Age structure and size of the syntopic populations of Triturus carnifex (Laurenti, 1768), Triturus vulgaris (Linnaeus, 1758) and Triturus alpestris (Laurenti, 1768) in the lake Ameisensee (1,282 m a.s.l). Herpetozoa 17, 75–82 (2004); Andreone, F. & Giacoma, C. Breeding dynamics of Triturus carnifex at a pond in northwestern Italy (Amphibia, Urodela, Salamandridae). Holarct. Ec…	NA		XY	Evans, B. J., Pyron, R. A. & Wiens, J. J. Polyploidization and Sex Chromosome Evolution in Amphibians. in Polyploidy Genome Evol. (Soltis, P. S. & Soltis, D. E.) 385–410, Springer Berlin Heidelberg (2012)	NA	NA	NA		NA	NA	NA		1387	1314	0.023	Cvetković, D., Kalezić, M. L., Djorović, A., & Džukić, G. (1996). The crested newt (Triturus carnifex) in the Submediterranean: reproductive biology, body size, and age. Italian Journal of Zoology, 63(2), 107-111.
Triturus_cristatus	Caudata	Salamandridae	amphibia	0.479	Hachtel, M. et al. Return rates and long-term capture history of Amphibians in an agricultural landscape near Bonn (Germany). in Proc. 12th Ordinary Gen. Meet. Soc. Eur. Herpetol. 340 (2003); Arntzen, J. W., Smithson, A. & Oldham, R. S. Marking and tissue sampling effects on body condition and survival in the newt Triturus cristatus. J. Herpetol. 33, 567–576 (1999); Bell, G. Populations of Creste…	NA		XY	Ashman, T.-L. et al. Tree of Sex: A database of sexual systems. Sci. Data 1, 561–572 (2014)	0.13	0.12	0.035	Arntzen, J. W., Smithson, A., & Oldham, R. S. (1999). Marking and tissue sampling effects on body condition and survival in the newt Triturus cristatus. Journal of Herpetology, 567-576.	NA	NA	NA		912.5	1095	-0.079	Miaud, C., Joly, P., & Castanet, J. (1993). Variation in age structures in a subdivided population of Triturus cristatus. Canadian Journal of Zoology, 71(9), 1874-1879.
Triturus_karelinii	Caudata	Salamandridae	amphibia	0.505	Mermer, A., Ayaz, D. & Çicek, K. Abundance of syntopic newts , Triturus karelinii ( Strauch , 1870 ) and Triturus vittatus ( Gray , 1835 ), in Uluda National Park ( Bursa , Turkey ). Turkish J. Zool. 32, 59–64 (2008)	NA		XY	Evans, B. J., Pyron, R. A. & Wiens, J. J. Polyploidization and Sex Chromosome Evolution in Amphibians. in Polyploidy Genome Evol. (Soltis, P. S. & Soltis, D. E.) 385–410, Springer Berlin Heidelberg (2012)	NA	NA	NA		NA	NA	NA		NA	NA	NA
Triturus_marmoratus	Caudata	Salamandridae	amphibia	0.531	Arntzen, J. W. Seasonal variation in sex ratio and asynchronous presence at ponds of male and female Triturus newts. J. Herpetol. 36, 30–35 (2002) ; Jakob, C., Seitz, A., Crivelli, A. J. & Miaud, C. Growth cycle of the marbled newt ( Triturus marmoratus ) in the Mediterranean region assessed by skeletochronology. Amphibia-Reptilia 23, 407–419 (2002)	NA		XY	Ashman, T.-L. et al. Tree of Sex: A database of sexual systems. Sci. Data 1, 561–572 (2014)	0.22	0.24	-0.038	Jakob, C., Miaud, C., Crivelli, A. J., & Veith, M. (2003). How to cope with periods of drought? Age at maturity, longevity, and growth of marbled newts (Triturus marmoratus) in Mediterranean temporary ponds. Canadian Journal of Zoology, 81(11), 1905-1911.	NA	NA	NA		1460	1642.5	-0.051	Jakob, C., Miaud, C., Crivelli, A. J., & Veith, M. (2003). How to cope with periods of drought? Age at maturity, longevity, and growth of marbled newts (Triturus marmoratus) in Mediterranean temporary ponds. Canadian Journal of Zoology, 81(11), 1905-1911.
Triturus_pygmaeus	Caudata	Salamandridae	amphibia	0.604	Díaz-Paniagua, C. Reproductive dynamics of a population of small marbled newts (Triturus marmoratus pygmaeus) in South-Western Spain. Herpetol. J. 8, 93–98 (1998)	NA		XY	assumed according to genus in TreeOfSex (Ashman et al. 2014)	0.25	0.29	-0.064	Jakob, C., Miaud, C., Crivelli, A. J., & Veith, M. (2003). How to cope with periods of drought? Age at maturity, longevity, and growth of marbled newts (Triturus marmoratus) in Mediterranean temporary ponds. Canadian Journal of Zoology, 81(11), 1905-1911.	NA	NA	NA		547.5	547.5	0	Jakob, C., Miaud, C., Crivelli, A. J., & Veith, M. (2003). How to cope with periods of drought? Age at maturity, longevity, and growth of marbled newts (Triturus marmoratus) in Mediterranean temporary ponds. Canadian Journal of Zoology, 81(11), 1905-1911.
Acanthiza_lineata	Passeriformes	Acanthizidae	bird	0.6	Gardner, J.L., Magrath, R.D. & Kokko, H. 2003. Stepping stones of life: natal dispersal in the group-living but noncooperative speckled warbler. Anim. Behav. 66: 521–530.	NA		ZW	assumed	NA	NA	NA		NA	NA	NA		NA	NA	NA
Acanthiza_pusilla	Passeriformes	Acanthizidae	bird	0.524	Higgins, P.J. & Peter, J.M. (eds) 2002. Handbook of Australian, New Zealand and Antarctic Birds. Volume 6: Pardalotes to Shrike-thrushes. Oxford University Press, Melbourne.	0.54	Benito, M.M. & Gonzalez-Solis, J. 2007. Sex ratio, sex-specific chick mortality and sexual size dimorphism in birds. Journal of Evolutionary Biology 20: 1522-1530.	ZW	assumed	0.37	0.38	-0.012	Green, D.J. & Cockburn, A. 1999. Life history and demography of an uncooperative Australian passerine, the brown thornbill. Australian Journal of Zoology 47: 633-649.	NA	NA	NA		365	365	0	Higgins, P.J. & Peter J.M. (eds.) (2002). Handbook of Australian, New Zealand and Antarctic Birds. Volume 6: Pardalotes to Shrike-thrushes. Oxford University Press, Melbourne
Acanthiza_reguloides	Passeriformes	Acanthizidae	bird	0.59	Gardner, J.L., Magrath, R.D. & Kokko, H. 2003. Stepping stones of life: natal dispersal in the group-living but noncooperative speckled warbler. Anim. Behav. 66: 521–530.	NA		ZW	assumed	NA	NA	NA		NA	NA	NA		NA	NA	NA
Accipiter_gentilis	Accipitriformes	Accipitridae	bird	0.481	Widén, P. 1985. Breeding and Movements of Goshawks in Boreal Forests in Sweden. Holarctic Ecology 8: 273-279.	NA		ZW	assumed	0.241	0.152	0.2	R. E. KENWARD, V. MARCSTROÈ M and M. KARLBOM, Demographic estimates from radio-tagging: models of age-specific survival and breeding in the goshawk, Journal of Animal Ecology 1999, 68, 1020±1033 ; Squires, John R. and Richard T. Reynolds. 1997. Northern Goshawk (Accipiter gentilis), version 2.0. In The Birds of North America (P. G. Rodewald, editor). Cornell Lab of Ornithology, Ithaca, New York, …	0.51	0.28	0.245	R. E. KENWARD, V. MARCSTROÈ M and M. KARLBOM, Demographic estimates from radio-tagging: models of age-specific survival and breeding in the goshawk, Journal of Animal Ecology 1999, 68, 1020±1033	365	365	0	Squires, J. R. and R. T. Reynolds (1997). Northern Goshawk (Accipiter gentilis), version 2.0. In The Birds of North America (A. F. Poole and F. B. Gill, Editors). Cornell Lab of Ornithology, Ithaca, NY, USA.
Accipiter_nisus	Accipitriformes	Accipitridae	bird	0.47	Kjellen, N. 1998. Annual variation in numbers, age and sex ratios among migrating raptors at Falsterbo, Sweden from 1986-1995. Journal fur Ornithologie 139: 157-171.	0.54	Benito, M.M. & Gonzalez-Solis, J. 2007. Sex ratio, sex-specific chick mortality and sexual size dimorphism in birds. Journal of Evolutionary Biology 20: 1522-1530.	ZW	assumed	0.33	0.305	0.034	Newton, I., 1986, The Sparrowhawk, T. & A.D. Poyser, Calton ; Ian P. F. Owens and Peter M. Bennett, Mortality Costs of Parental Care and Sexual Dimorphism in birds, Proc. R. Soc. Lond. B 1994 257, 1-8	0.675	0.585	0.062	Owens, I. P., & Bennett, P. M. 1994. Mortality costs of parental care and sexual dimorphism in birds. Proc. R. Soc. Lond. B, 257: 1-8.; Newton, I. 1986. The Sparrowhawk. T. & A.D. Poyser, Calton.	365	365	0	de Magalhães, J.P., Budovsky, A., Lehmann, G., Costa, J., Li, Y., Fraifeld, V., & Church, G.M. (2009). The Human Ageing Genomic Resources: online databases and tools for biogerontologists. Aging Cell 8, 65-72; BWPi 2.0.3: Birds of the Western Palearctic Interactive - DVD ROM, 2006, OUP/BirdGuides Ltd.
Acrocephalus_arundinaceus	Passeriformes	Sylviidae	bird	0.451	Bensch, S., Westerdahl, H., Hansson, B. & Hasselquist, D. 1999. Do females adjust the sex of their offspring in relation to the breeding sex ratio? Journal of Evolutionary Biology 12: 1104-1109.	0.52	Benito, M.M. & Gonzalez-Solis, J. 2007. Sex ratio, sex-specific chick mortality and sexual size dimorphism in birds. Journal of Evolutionary Biology 20: 1522-1530.	ZW	assumed	0.445	0.415	0.03	Liker, A. & Székely, T. 2005. Mortality costs of sexual selection and parental care in natural populations of birds. Evolution 59: 890-897.	NA	NA	NA		365	365	0	de Magalhães, J.P., Budovsky, A., Lehmann, G., Costa, J., Li, Y., Fraifeld, V., & Church, G.M. (2009) The Human Ageing Genomic Resources: online databases and tools for biogerontologists. Aging Cell 8, 65-72; BWPi 2.0.3: Birds of the Western Palearctic Interactive - DVD ROM, 2006, OUP/BirdGuides Ltd.
Acrocephalus_schoenobaenus	Passeriformes	Sylviidae	bird	0.552	Hasselquist, D. & Langefors, A. 1998. Variable social mating system in the sedge warbler, Acrocephalus schoenobaenus. Ethology 104: 759-769.	NA		ZW	assumed	NA	NA	NA		NA	NA	NA		365	365	0	de Magalhães, J.P., Budovsky, A., Lehmann, G., Costa, J., Li, Y., Fraifeld, V., & Church, G.M. (2009) The Human Ageing Genomic Resources: online databases and tools for biogerontologists. Aging Cell 8, 65-72; BWPi 2.0.3: Birds of the Western Palearctic Interactive - DVD ROM, 2006, OUP/BirdGuides Ltd.
Actitis_macularius	Charadriiformes	Scolopacidae	bird	0.58	Oring, L.W., Lank, D.B. & Maxon, S.J. 1983 Population studies of the polyandrous spotted sandpiper. AUK 100: 272-285.	0.57	Benito, M.M. & Gonzalez-Solis, J. 2007. Sex ratio, sex-specific chick mortality and sexual size dimorphism in birds. Journal of Evolutionary Biology 20: 1522-1530.	ZW	assumed	0.415	0.395	0.021	Reed, J. Michael, Lewis W. Oring and Elizabeth M. Gray. 2013. Spotted Sandpiper (Actitis macularius), version 2.0. In The Birds of North America (P. G. Rodewald, editor). Cornell Lab of Ornithology, Ithaca, New York, US ; Oring, L.W. & Lank, D.B., Breeding area fidelity, natal philopatry, and the social systems of sandpipers. IN: Burger, J. & Olla, B.L. Shorebirds. Breeding Behavior and Populatio…	NA	NA	NA		365	517	-0.151	Oring, L. W., Lank, D.B. & Maxson, S.J. (1983) Population studies of the polyandrous Spotted Sandpiper. Auk 100, 272-285.
Actophilornis_africanus	Charadriiformes	Jacanidae	bird	0.66	Tarboton, W.R. 1992. Aspects of the breeding biology of the african jacana. Ostrich 63: 141-157.	NA		ZW	assumed	NA	NA	NA		NA	NA	NA		NA	NA	NA
Agelaius_phoeniceus	Passeriformes	Icteridae	bird	0.282	Orians, G.H. 1961. The Ecology of Blackbird (Agelaius) Social Systems. Ecological Monographs 31: 285-312; Holm, C.H. 1973. Breeding Sex Ratios, Territoriality, and Reproductive Success in the Red-Winged Blackbird (Agelaius Phoeniceus). Ecology 54: 356-365.	0.49	Benito, M.M. & Gonzalez-Solis, J. 2007. Sex ratio, sex-specific chick mortality and sexual size dimorphism in birds. Journal of Evolutionary Biology 20: 1522-1530.	ZW	assumed	0.578	0.505	0.059	Liker, A. & Székely, T. 2005. Mortality costs of sexual selection and parental care in natural populations of birds. Evolution 59: 890-897.	NA	NA	NA		365	365	0	Yasukawa, K. and W. A. Searcy (1995). Red-winged Blackbird (Agelaius phoeniceus), version 2.0. In The Birds of North America (A. F. Poole and F. B. Gill, Editors). Cornell Lab of Ornithology, Ithaca, NY, USA.
Aix_sponsa	Anseriformes	Anatidae	bird	0.557	Hepp, G.R. & Bellrose, F.C. 1995. Wood Duck (Aix sponsa), The Birds of North America Online (A. Poole, Ed.). Ithaca: Cornell Lab of Ornithology.	0.492	Blums, P. & Mednis, A. 1996. Secondary Sex Ratio in Anatinae. Auk 113: 505-511.	ZW	assumed	0.453	0.51	-0.051	Hepp, Gary R. and Frank C. Bellrose. 2013. Wood Duck (Aix sponsa), version 2.0. In The Birds of North America (P. G. Rodewald, editor). Cornell Lab of Ornithology, Ithaca, New York, USA ; Daniel Promislow, Robert Montgomerie, Thomas E. Martin, Sexual Selection and Survival in North American Waterfowl, Evolution, Vol. 48, No. 6 (Dec., 1994), pp. 2045-2050 ; ALAN B. FRANKLIN, DAVID R. ANDERSON & KE…	0.525	0.568	-0.034	Hepp, Gary R. and Frank C. Bellrose. 2013. Wood Duck (Aix sponsa), version 2.0. In The Birds of North America (P. G. Rodewald, editor). Cornell Lab of Ornithology, Ithaca, New York, USA	365	365	0	Hepp, G. R. & Bellrose, F.C. (2013). Wood Duck (Aix sponsa), version 2.0. In The Birds of North America (A. F. Poole, Editor). Cornell Lab of Ornithology, Ithaca, NY, USA.
Alauda_razae	Passeriformes	Alaudidae	bird	0.64	Brooke, M. de L., Flower, T.P. & Mainwaring, M.C. 2010. A scarcity of females may constrain population growth of threatened bird species: case notes from the Critically Endangered Raso Lark Alauda razae. Bird Conservation International 20: 382-384.	NA		ZW	assumed	NA	NA	NA		NA	NA	NA		NA	NA	NA
Ammodramus_caudacutus	Passeriformes	Emberizidae	bird	0.721	Greenlaw, J.S. & Rising, J.D. 1994. Saltmarsh Sparrow (Ammodramus caudacutus), The Birds of North America Online (A. Poole, Ed.). Ithaca: Cornell Lab of Ornithology	NA		ZW	assumed	0.624	0.644	-0.014	DiQuinzio, D. A., Paton, P. W., & Eddleman, W. R. 2001. Site fidelity, philopatry, and survival of promiscuous Saltmarsh Sharp-tailed Sparrows in Rhode Island. The Auk, 888-899.	0.39	0.65	-0.222	DiQuinzio, D. A., Paton, P. W., & Eddleman, W. R. 2001. Site fidelity, philopatry, and survival of promiscuous Saltmarsh Sharp-tailed Sparrows in Rhode Island. The Auk, 888-899.	365	365	0	Greenlaw, J. S., Elphick, C.S., Post, W. & Rising, J.D. (2018). Saltmarsh Sparrow (Ammodramus caudacutus), version 2.0. In The Birds of North America (P. G. Rodewald, Editor). Cornell Lab of Ornithology, Ithaca, NY, USA.
Amytornis_striatus	Passeriformes	Maluridae	bird	0.487	Karubian, J. 2001. The social organization and mating system of the Striated Grasswren. Condor 103: 412-417.	NA		ZW	assumed	NA	NA	NA		NA	NA	NA		NA	NA	NA
Anas_acuta	Passeriformes	Anatidae	bird	0.588	Austin, J.E., & Miller, M.R. 1995. Northern Pintail (Anas acuta), The Birds of North America Online (A. Poole, Ed.). Ithaca: Cornell Lab of Ornithology	0.512	Blums, P. & Mednis, A. 1996. Secondary Sex Ratio in Anatinae. Auk 113: 505-511.	ZW	assumed	0.272	0.392	-0.159	Daniel Promislow, Robert Montgomerie, Thomas E. Martin, Sexual Selection and Survival in North American Waterfowl, Evolution, Vol. 48, No. 6 (Dec., 1994), pp. 2045-2050 ; Nicolai, Chris, Flint, Paul, Wege, Michael (2010) Annual survival and site fidelity of Northern Pintails banded on the Yukon-Kuskokwim delta, Alaska, The Journal of Wildlife Management, 69:3, 1202-1210 ; Lake, Bryce, Walker, Joh…	0.358	0.528	-0.169	Clark, Robert G., Joseph P. Fleskes, Karla L. Guyn, David A. Haukos, Jane E. Austin and Michael R. Miller. 2014. Northern Pintail (Anas acuta), version 2.0. In The Birds of North America (P. G. Rodewald, editor). Cornell Lab of Ornithology, Ithaca, New York, USA ; Lake, Bryce, Walker, Johann, Lindberg, Mark S (2010) Survival of ducks banded in the boreal forest of Alaska, The Journal of Wildlife …	243	243	0	BWPi 2.0.3: Birds of the Western Palearctic Interactive - DVD ROM, 2006, OUP/BirdGuides Ltd; Austin, J.E. & Miller, M.R. (1995) Northern Pintail (Anas acuta), The Birds of North America Online (A. Poole, Ed.). Ithaca: Cornell Lab of Ornithology.
Anas_americana	Anseriformes	Anatidae	bird	0.591	Mowbray, T. 1999. American Wigeon (Anas americana), The Birds of North America Online (A. Poole, Ed.). Ithaca: Cornell Lab of Ornithology	NA		ZW	assumed	0.366	0.39	-0.028	Daniel Promislow, Robert Montgomerie, Thomas E. Martin, Sexual Selection and Survival in North American Waterfowl, Evolution, Vol. 48, No. 6 (Dec., 1994), pp. 2045-2050 ; ALAN B. FRANKLIN, DAVID R. ANDERSON & KENNETH P. BURNHAM, Estimation of long-term trends and variation in avian survival probabilities using random effects models, Journal of Applied Statistics, Vol. 29, Nos. 1- 4, 2002, 267- 288	0.49	0.58	-0.073	Promislow, D., Montgomerie, R., & Martin, T. E. 1994. Sexual selection and survival in North American waterfowl. Evolution, 48: 2045-2050.; Franklin, A. B., Anderson, D. R., & Burnham, K. P. 2002. Estimation of long-term trends and variation in avian survival probabilities using random effects models. Journal of Applied Statistics, 29: 267-287.; Mini, Anne E., Erin R. Harrington, Emily Rucker, Br…	365	365	0	Mini, A. E., E. R. Harrington, E. Rucker, B. D. Dugger, & T. B. Mowbray (2014). American Wigeon (Mareca americana), version 2.0. In The Birds of North America (A. F. Poole, Editor). Cornell Lab of Ornithology, Ithaca, NY, USA.
Anas_crecca	Anseriformes	Anatidae	bird	0.547	Johnson, K. 1995. Green-winged Teal (Anas crecca), The Birds of North America Online (A. Poole, Ed.). Ithaca: Cornell Lab of Ornithology	NA		ZW	assumed	0.479	0.57	-0.076	Daniel Promislow, Robert Montgomerie, Thomas E. Martin, Sexual Selection and Survival in North American Waterfowl, Evolution, Vol. 48, No. 6 (Dec., 1994), pp. 2045-2050 ; ALAN B. FRANKLIN, DAVID R. ANDERSON & KENNETH P. BURNHAM, Estimation of long-term trends and variation in avian survival probabilities using random effects models, Journal of Applied Statistics, Vol. 29, Nos. 1- 4, 2002, 267- 28…	0.5	0.39	0.108	Promislow, D., Montgomerie, R., & Martin, T. E. 1994. Sexual selection and survival in North American waterfowl. Evolution, 48: 2045-2050.; Franklin, A. B., Anderson, D. R., & Burnham, K. P. 2002. Estimation of long-term trends and variation in avian survival probabilities using random effects models. Journal of Applied Statistics, 29: 267-287.; Owens, I. P., & Bennett, P. M. 1994. Mortality cost…	183	183	0	BWPi 2.0.3: Birds of the Western Palearctic Interactive - DVD ROM, 2006, OUP/BirdGuides Ltd.; Urban, E.K., Fry, C.H. & Keith, S. (1986) The Birds of Africa, Volume II. Academic Press, London.
Anas_discors	Anseriformes	Anatidae	bird	0.556	Rohwer, F.C., Johnson, W.P. & Loos, E.L. 2002. Blue-winged Teal (Anas discors), The Birds of North America Online (A. Poole, Ed.). Ithaca: Cornell Lab of Ornithology	NA		ZW	assumed	0.415	0.512	-0.091	Daniel Promislow, Robert Montgomerie, Thomas E. Martin, Sexual Selection and Survival in North American Waterfowl, Evolution, Vol. 48, No. 6 (Dec., 1994), pp. 2045-2050 ; ALAN B. FRANKLIN, DAVID R. ANDERSON & KENNETH P. BURNHAM, Estimation of long-term trends and variation in avian survival probabilities using random effects models, Journal of Applied Statistics, Vol. 29, Nos. 1- 4, 2002, 267- 288	0.56	0.68	-0.084	Rohwer, Frank C., William P. Johnson and Elizabeth R. Loos. 2002. Blue-winged Teal (Spatula discors), version 2.0. In The Birds of North America (P. G. Rodewald, editor). Cornell Lab of Ornithology, Ithaca, New York, USA.	243	243	0	Paul, J. (1979) A Guide to North American Waterfowl. Indiana Univ. Press, Bloomington. Pp. 274
Anas_penelope	Anseriformes	Anatidae	bird	0.507	Gardarsson, A. & Einarsson, A. 1997. Numbers and Production of Eurasian Wigeon in Relation to Conditions in a Breeding area, Lake Myvatn, Iceland. Journal of Animal Ecology 66: 439-451.	NA		ZW	assumed	NA	NA	NA		NA	NA	NA		365	365	0	BWPi 2.0.3: Birds of the Western Palearctic Interactive - DVD ROM, 2006, OUP/BirdGuides Ltd.
Anas_platyrhynchos	Anseriformes	Anatidae	bird	0.539	Johnson, D.H. & Sargeant, A.B. 1977. Impact of red fox predation on the sex ratio of prairie mallards. U.S. Fish and Wildl. Serv. Wildl. Res. Rep. 6.	0.517	Blums, P. & Mednis, A. 1996. Secondary Sex Ratio in Anatinae. Auk 113: 505-511.	ZW	assumed	0.342	0.431	-0.1	Kevin W. Dufour and Robert G. Clark (2002) DIFFERENTIAL SURVIVAL OF YEARLING AND ADULT FEMALE MALLARDS AND ITS RELATION TO BREEDING HABITAT CONDITIONS, The Condor, 104(2):297-308 ; Tom Caithness, Murray Williams and James D. Nichols, Survival and Band Recovery Rates of Sympatric Grey Ducks and Mallards in New Zealand, The Journal of Wildlife Management, Vol. 55, No. 1 (Jan., 1991), pp. 111-118 ; …	0.39	0.523	-0.127	Kevin W. Dufour and Robert G. Clark (2002) DIFFERENTIAL SURVIVAL OF YEARLING AND ADULT FEMALE MALLARDS AND ITS RELATION TO BREEDING HABITAT CONDITIONS, The Condor, 104(2):297-308 ; Tom Caithness, Murray Williams and James D. Nichols, Survival and Band Recovery Rates of Sympatric Grey Ducks and Mallards in New Zealand, The Journal of Wildlife Management, Vol. 55, No. 1 (Jan., 1991), pp. 111-118 ; …	365	365	0	Drilling, N., Titman, R.D., & McKinney, F. (2002). Mallard (Anas platyrhynchos), version 1.0. In The Birds of North America (A. F. Poole and F. B. Gill, Editors). Cornell Lab of Ornithology, Ithaca, NY, USA.
Anas_strepera	Anseriformes	Anatidae	bird	0.565	Leschack, C.R., Mckinght, S.K. & Hepp, G.R. 1997. Gadwall (Anas strepera), The Birds of North America Online (A. Poole, Ed.). Ithaca: Cornell Lab of Ornithology	NA		ZW	assumed	0.25	0.31	-0.093	Liker, A. & Székely, T. 2005. Mortality costs of sexual selection and parental care in natural populations of birds. Evolution 59: 890-897.	NA	NA	NA		243	243	0	BWPi 2.0.3: Birds of the Western Palearctic Interactive - DVD ROM, 2006, OUP/BirdGuides Ltd.
Anser_albifrons	Anseriformes	Anatidae	bird	0.511	Ely, C.R. & Dzubin, A.X. 1994. Greater White-fronted Goose (Anser albifrons), The Birds of North America Online (A. Poole, Ed.). Ithaca: Cornell Lab of Ornithology	NA		ZW	assumed	0.29	0.33	-0.056	Liker, A. & Székely, T. 2005. Mortality costs of sexual selection and parental care in natural populations of birds. Evolution 59: 890-897.	NA	NA	NA		1095	1095	0	Ely, C. R. & A. X. Dzubin (1994). Greater White-fronted Goose (Anser albifrons), version 2.0. In The Birds of North America (A. F. Poole and F. B. Gill, Editors). Cornell Lab of Ornithology, Ithaca, NY, USA.
Anthus_spinoletta	Passeriformes	Motacillidae	bird	0.529	Reyer, H.U., Bollmann, K., Schlapfer, A.R. & al. 1997. Ecological determinants of extrapair fertilizations and egg dumping in Alpine water pipits (Anthus spinoletta). Behavioral Ecology 8: 534-543.	NA		ZW	assumed	NA	NA	NA		NA	NA	NA		365	365	0	BWPi 2.0.3: Birds of the Western Palearctic Interactive - DVD ROM, 2006, OUP/BirdGuides Ltd.
Aphelocoma_coerulescens	Passeriformes	Corvidae	bird	0.537	Woolfenden, G.E. 1975. Florida scrub jay helpers at nest. Auk 92: 1-15.	NA		ZW	assumed	0.21	0.21	0	Liker, A. & Székely, T. 2005. Mortality costs of sexual selection and parental care in natural populations of birds. Evolution 59: 890-897.	NA	NA	NA		365	365	0	Woolfenden, G. E. & Fitzpatrick, J.W. (1996). Florida Scrub-Jay (Aphelocoma coerulescens), version 2.0. In The Birds of North America (A. F. Poole and F. B. Gill, Editors). Cornell Lab of Ornithology, Ithaca, NY, USA.
Aptenodytes_forsteri	Sphenisciformes	Spheniscidae	bird	0.395	Marchant, S. & Higgins, P.J. (eds) 1990. Handbook of Australian, New Zealand and Antarctic Birds. Volume 1: Ratites to Ducks. Oxford University Press, Melbourne.	NA		ZW	assumed	0.205	0.158	0.113	Christophe Barbraud & Henri Weimerskirch (2001) Emperor penguins and climate change, NATURE 411 ; Jenouvrier, S., Barbarud, C., Weimerskirch, H. (2005) Long-term contrasted responses to climate of two Antarctic seabird species, Ecology 86:11, 2889-2903	NA	NA	NA		2008	1825	0.042	Marchant, S. & Higgins, P.J. (eds) 1990. Handbook of Australian, New Zealand and Antarctic birds. Vol. 1, Ratites to ducks. Oxford University Press, Melbourne; Williams, T. (1995) The Penguins. Oxford, England: Oxford University Press.
Aptenodytes_patagonicus	Sphenisciformes	Spheniscidae	bird	0.631	Pincemy, G., Dobson, F.S. & Jouventin, P. 2010. Homosexual Mating Displays in Penguins. Ethology 116: 1210-1216.	NA		ZW	assumed	0.082	0.095	-0.064	Olof Olsson · Henk P. van der Jeugd, Survival in king penguins Aptenodytes patagonicus: temporal and sex-specific effects of environmental variability, Oecologia (2002) 132:509–516 ; H. WEIMERSKIRCH', J. C. STAHLt & P. JOUVENTIN,1992, The breeding biology and population dynamics of King Penguins Aptenodytes patagonica on the Crozet Islands, Ibis 134: 107-117	NA	NA	NA		1278	1278	0	Marchant, S. & Higgins, P.J. (eds) (1990) Handbook of Australian, New Zealand and Antarctic birds. Vol. 1, Ratites to ducks. Oxford University Press, Melbourne; Borboroglu-Garcia P. et al. (2013). Penguins: Natural History and Conservation. University of Wasihington Press.
Apteryx_australis	Apterygiformes	Apterygidae	bird	0.44	Taborsky, B. & Taborsky, M. 1999. The mating system and stability of pairs in kiwi Apteryx spp. J. Avian Biol. 30: 143–151.	NA		ZW	assumed	NA	NA	NA		NA	NA	NA		548	730	-0.125	McClennan, J.A., Potter,M.A., Robertson, H.A., Wake, G.C., Colbourne, R., Dew, L., Joyce, L., McCann, A.J., Miles, J., Miller, PJ. & Reid, J. (1996) New Zealand Journal of Ecology 20(1): 27-35.
Archilochus_colubris	Caprimulgiformes	Trochilidae	bird	0.408	Robinson, T.R., Sargent, S.S. & Sargent, M.B. 1996. Ruby-throated Hummingbird (Archilochus colubris), The Birds of North America Online (A. Poole, Ed.). Ithaca: Cornell Lab of Ornithology	NA		ZW	assumed	0.7	0.57	0.089	Hilton, B., Miller, M.W. (2003) Annual survival and recruitment in a ruby-throated hummingbird population, excluding the effect of transient individuals, The Condor, 105:1, 54-62	NA	NA	NA		365	365	0	Weidensaul, S., T. R. Robinson, R. R. Sargent, and M. B. Sargent (2013). Ruby-throated Hummingbird (Archilochus colubris), version 2.0. In The Birds of North America (A. F. Poole, Editor). Cornell Lab of Ornithology, Ithaca, NY, USA.
Aythya_americana	Anseriformes	Anatidae	bird	0.55	Woodin, M.C. & Michot, T.M. 2002. Redhead (Aythya americana), The Birds of North America Online (A. Poole, Ed.). Ithaca: Cornell Lab of Ornithology	0.537	Blums, P. & Mednis, A. 1996. Secondary Sex Ratio in Anatinae. Auk 113: 505-511.	ZW	assumed	0.359	0.382	-0.027	Todd W. Arnold, Michael G. Anderson, Michael D. Sorenson and Robert B. Emery, Survival and Philopatry of Female Redheads Breeding in Southwestern Manitoba, The Journal of Wildlife Management, Vol. 66, No. 1 (Jan., 2002), pp. 162-169 ; ALAN B. FRANKLIN, DAVID R. ANDERSON & KENNETH P. BURNHAM, Estimation of long-term trends and variation in avian survival probabilities using random effects models, …	NA	NA	NA		365	365	0	Woodin, M. C. and T. C. Michot (2002). Redhead (Aythya americana), version 2.0. In The Birds of North America (A. F. Poole and F. B. Gill, Editors). Cornell Lab of Ornithology, Ithaca, NY, USA.
Aythya_collaris	Anseriformes	Anatidae	bird	0.625	Hohman, W.L. & Eberhardt, R.T. 1998. Ring-necked Duck (Aythya collaris), The Birds of North America Online (A. Poole, Ed.). Ithaca: Cornell Lab of Ornithology	0.512	Blums, P. & Mednis, A. 1996. Secondary Sex Ratio in Anatinae. Auk 113: 505-511.	ZW	assumed	0.32	0.5	-0.194	Daniel Promislow, Robert Montgomerie, Thomas E. Martin, Sexual Selection and Survival in North American Waterfowl, Evolution, Vol. 48, No. 6 (Dec., 1994), pp. 2045-2050 ; Roy, Charlotte L., Christine M. Herwig, William L. Hohman and Robert T. Eberhardt. 2012. Ring-necked Duck (Aythya collaris), version 2.0. In The Birds of North America (P. G. Rodewald, editor). Cornell Lab of Ornithology, Ithaca…	NA	NA	NA		365	365	0	Roy, C. L., C. M. Herwig, W. L. Hohman, and R. T. Eberhardt (2012). Ring-necked Duck (Aythya collaris), version 2.0. In The Birds of North America (A. F. Poole, Editor). Cornell Lab of Ornithology, Ithaca, NY, USA.
Aythya_marila	Anseriformes	Anatidae	bird	0.6	Kessel, B., Rocque, D.A. & Barclay, J.A. 2002. Greater Scaup (Aythya marila), The Birds of North America Online (A. Poole, Ed.). Ithaca: Cornell Lab of Ornithology	NA		ZW	assumed	0.273	0.401	-0.167	Liker, A. & Székely, T. 2005. Mortality costs of sexual selection and parental care in natural populations of birds. Evolution 59: 890-897.	NA	NA	NA		365	365	0	Kessel, B., D. A. Rocque, and J. S. Barclay (2002). Greater Scaup (Aythya marila), version 2.0. In The Birds of North America (A. F. Poole and F. B. Gill, Editors). Cornell Lab of Ornithology, Ithaca, NY, USA.
Aythya_valisineria	Anseriformes	Anatidae	bird	0.538	Mowbray, T.B. 2002. Canvasback (Aythya valisineria), The Birds of North America Online (A. Poole, Ed.). Ithaca: Cornell Lab of Ornithology	0.507	Blums, P. & Mednis, A. 1996. Secondary Sex Ratio in Anatinae. Auk 113: 505-511.	ZW	assumed	0.27	0.432	-0.204	Daniel Promislow, Robert Montgomerie, Thomas E. Martin, Sexual Selection and Survival in North American Waterfowl, Evolution, Vol. 48, No. 6 (Dec., 1994), pp. 2045-2050 ; ALAN B. FRANKLIN, DAVID R. ANDERSON & KENNETH P. BURNHAM, Estimation of long-term trends and variation in avian survival probabilities using random effects models, Journal of Applied Statistics, Vol. 29, Nos. 1- 4, 2002, 267- 288	NA	NA	NA		243	243	0	de Magalhães, J.P., Budovsky, A., Lehmann, G., Costa, J., Li, Y., Fraifeld, V., & Church, G.M. (2009) The Human Ageing Genomic Resources: online databases and tools for biogerontologists. Aging Cell 8, 65-72; Mowbray, T. B. (2002). Canvasback (Aythya valisineria), version 2.0. In The Birds of North America (A. F. Poole and F. B. Gill, Editors). Cornell Lab of Ornithology, Ithaca, NY, USA.
Bonasa_sewerzowi	Galliformes	Phasianidae	bird	0.64	Sun, Y.H., Swenson, J.E., Fang, Y. et al. 2003. Population ecology of the Chinese grouse, Bonasa sewerzowi, in a fragmented landscape. Biological Conservation 110: 177-184.	NA		ZW	assumed	0.34	0.39	-0.06	Sun, Y.H., Swenson, J.E., Fang, Y. et al. 2003. Population ecology of the Chinese grouse, Bonasa sewerzowi, in a fragmented landscape. Biological Conservation 110: 177-184.	NA	NA	NA		NA	NA	NA
Brachyramphus_marmoratus	Charadriiformes	Alcidae	bird	0.524	Vanderkist, B.A., Xue, X.H., Griffiths, R., Martin, K., Beauchamp, W. & Williams, T.D. 1999. Evidence of male-bias in capture samples of Marbled Murrelets from genetic studies in British Columbia. Condor 101: 398–402.	NA		ZW	assumed	0.48	0.48	0	Peery, M. Z., Beissinger, S. R., Burkett, E., & Newman, S. H. (2006). Local survival of Marbled Murrelets in central California: roles of oceanographic processes, sex, and radiotagging. The Journal of wildlife management, 70(1), 78-88.	NA	NA	NA		730	730	0	de Magalhães, J.P., Budovsky, A., Lehmann, G., Costa, J., Li, Y., Fraifeld, V., & Church, G.M. (2009) The Human Ageing Genomic Resources: online databases and tools for biogerontologists. Aging Cell 8, 65-72; Nelson, S. K. (1997). Marbled Murrelet (Brachyramphus marmoratus), version 2.0. In The Birds of North America (A. F. Poole and F. B. Gill, Editors). Cornell Lab of Ornithology, Ithaca, NY, U…
Branta_bernicla	Anseriformes	Anatidae	bird	0.51	Reed, A., Ward, D.H., Derksen, D.V. & Sedinger, J.S. 1998. Brant (Branta bernicla), The Birds of North America Online (A. Poole, Ed.). Ithaca: Cornell Lab of Ornithology	0.501	Lemons, P. R., Sedinger, J. S., Nicolai, C. A., & Oring, L. W. 2012. Sexual dimorphism, survival, and parental investment in relation to offspring sex in a precocial bird. Journal of avian biology, 43: 445-453.	ZW	assumed	0.16	0.16	0	Liker, A. & Székely, T. 2005. Mortality costs of sexual selection and parental care in natural populations of birds. Evolution 59: 890-897.	NA	NA	NA		730	730	0	Lewis, T. L., D. H. Ward, J. S. Sedinger, A. Reed, and D. V. Derksen (2013). Brant (Branta bernicla), version 2.0. In The Birds of North America (A. F. Poole, Editor). Cornell Lab of Ornithology, Ithaca, NY, USA.
Branta_canadensis	Anseriformes	Anatidae	bird	0.501	Mowbray, T.B., Ely, C.R., Sedinger, J.S. & Trost, R.E. 2002. Canada Goose (Branta canadensis), The Birds of North America Online (A. Poole, Ed.). Ithaca: Cornell Lab of Ornithology	NA		ZW	assumed	0.25	0.249	0.002	Michael D. Samuel, Donald H. Rusch and Scott Craven, Influence of neck bands on recovery and survival rates of canada geese, The Journal of Wildlife Management, Vol. 54, No. 1 (Jan., 1990), pp. 45-54 ; ALAN B. FRANKLIN, DAVID R. ANDERSON & KENNETH P. BURNHAM, Estimation of long-term trends and variation in avian survival probabilities using random effects models, Journal of Applied Statistics, Vo…	0.16	0.12	0.125	Conover, M. R., Dinkins, J. B., & Ruzicka, R. E. 2015. Consequences of hunter harvest, winter weather, and increasing population size on survival of non‐migratory Canada geese in Connecticut. The Journal of Wildlife Management, 79: 1239-1245.	730	730	0	Mowbray, T. B., C. R. Ely, J. S. Sedinger, and R. E. Trost (2002). Canada Goose (Branta canadensis), version 2.0. In The Birds of North America (A. F. Poole and F. B. Gill, Editors). Cornell Lab of Ornithology, Ithaca, NY, USA.
Branta_sandvicensis	Anseriformes	Anatidae	bird	0.54	Banko, P.C., Black, J.M. & Banko, W.E. 1999. Hawaiian Goose (Branta sandvicensis), The Birds of North America Online (A. Poole, Ed.). Ithaca: Cornell Lab of Ornithology	NA		ZW	assumed	0.113	0.132	-0.067	Banko, P.C., Black, J.M. & Banko, W.E. 1999. Hawaiian Goose (Branta sandvicensis), The Birds of North America Online (A. Poole, Ed.). Ithaca: Cornell Lab of Ornithology	0.33	0.168	0.293	Banko, P.C., Black, J.M. & Banko, W.E. 1999. Hawaiian Goose (Branta sandvicensis), The Birds of North America Online (A. Poole, Ed.). Ithaca: Cornell Lab of Ornithology	730	913	-0.097	Banko, P. C., J. M. Black, and W. E. Banko (1999). Hawaiian Goose (Branta sandvicensis), version 2.0. In The Birds of North America (A. F. Poole and F. B. Gill, Editors). Cornell Lab of Ornithology, Ithaca, NY, USA.
Buteo_galapagoensis	Accipitriformes	Accipitridae	bird	0.582	Faaborg, J., DeVries, T., Patterson, C.B. & al. 1980. Preliminary-observations on the occurrence and evolution of polyandry in the galapagos hawk (Buteo galapagoensis). Auk 97: 581-590.	NA		ZW	assumed	NA	NA	NA		NA	NA	NA		1095	1095	0	Rivera-Parra, J.L., Hernan-Vargas, F. & Parker, P. 2011. Natal Dispersal and Sociality of Young Galapagos Hawks on Santiago Island. Open Ornithology Journal 4(1):12-16.
Calidris_maritima	Charadriiformes	Scolopacidae	bird	0.588	Hallgrimsson, G.T., Palsson, S., Summers, R.W. & al. 2011. Sex ratio and sexual size dimorphism in Purple Sandpiper Calidris maritima chicks. Bird Study 58: 44-49; Nicoll, M., Summers, R.W., Underhill, L.G., Brockie, K. & Rae, R. 1988. Regional, seasonal and annual variations in the structure of Purple Sandpiper Calidris maritima populations in Britain. Ibis 130: 221-233.; Strann, K.-B., Summers,…	0.526	Hallgrimsson, G.T., Palsson, S., Summers, R.W. & al. 2011. Sex ratio and sexual size dimorphism in Purple Sandpiper Calidris maritima chicks. Bird Study 58: 44-49	ZW	assumed	0.205	0.205	0	Liker, A. & Székely, T. 2005. Mortality costs of sexual selection and parental care in natural populations of birds. Evolution 59: 890-897.	NA	NA	NA		365	365	0	Payne, L. X. and E. P. Pierce (2002). Purple Sandpiper (Calidris maritima), version 2.0. In The Birds of North America (A. F. Poole and F. B. Gill, Editors). Cornell Lab of Ornithology, Ithaca, NY, USA.
Callipepla_californica	Galliformes	Odontophoridae	bird	0.596	Raitt, R.J. & Genelly, R.E. 1964. Dynamics of a Population of California Quail. The Journal of Wildlife Management 28: 127-141.	NA		ZW	assumed	NA	NA	NA		NA	NA	NA		274	274	0	Calkins, J. D., J. Gee, J. C. Hagelin, and D. F. Lott (2014). California Quail (Callipepla californica), version 2.0. In The Birds of North America (A. F. Poole, Editor). Cornell Lab of Ornithology, Ithaca, NY, USA.
Callipepla_squamata	Galliformes	Odontophoridae	bird	0.563	Campbell, H., Martin, D.K., Ferkovich, P.E. & Harris, B.K. 1973. Effects of hunting and some other environmental factors on scaled quail in New Mexico. Wildl. Monogr. 34. 49pp.	NA		ZW	assumed	NA	NA	NA		NA	NA	NA		365	365	0	Anderson, W.L. (1978) Vocalizations of Scaled quail. Condor 80:49-63.
Cardinalis_cardinalis	Passeriformes	Cardinalidae	bird	0.493	Halkin, S.L. & Linville, S.U. 1999. Northern Cardinal (Cardinalis cardinalis), The Birds of North America Online (A. Poole, Ed.). Ithaca: Cornell Lab of Ornithology	NA		ZW	assumed	0.62	0.67	-0.034	Verheijen, B.H.F., Rintoul, D.A., Sandercrock, B.K. (2017) Habitat guild drives variation in apparent survival of landbirds in the Great Plains, The Wilson Journal of Ornithology 129:2, 259-270	NA	NA	NA		365	365	0	Halkin, S. L. and S. U. Linville (1999). Northern Cardinal (Cardinalis cardinalis), version 2.0. In The Birds of North America (A. F. Poole and F. B. Gill, Editors). Cornell Lab of Ornithology, Ithaca, NY, USA.
Carduelis_tristis	Passeriformes	Fringillidae	bird	0.615	McGraw, K.J. & Middleton, A.L. 2009. American Goldfinch (Spinus tristis), The Birds of North America Online (A. Poole, Ed.). Ithaca: Cornell Lab of Ornithology	NA		ZW	assumed	0.64	0.7	-0.039	Middleton 1984 Longevity of the American Goldfinch J Field Ornithol. 55(3) 383-386	NA	NA	NA		365	365	0	McGraw, K. J. and A. L. Middleton (2017). American Goldfinch (Spinus tristis), version 2.1. In The Birds of North America (P. G. Rodewald, Editor). Cornell Lab of Ornithology, Ithaca, NY, USA.
Carpodacus_cassinii	Passeriformes	Fringillidae	bird	0.737	Samson, F.B. 1976. Territory, breeding density, and fall departure in Cassin's Finch. Auk 93: 477-497.	NA		ZW	assumed	0.359	0.398	-0.045	Promislow, D.E.L., Montgomerie, R. & Martin, T.E. 1992. Mortality Costs of Sexual Dimorphism in Birds. Proceedings of the Royal Society: Biological Sciences 250: 143-150.	NA	NA	NA		365	365	0	Hahn, T. P. (1996). Cassin's Finch (Haemorhous cassinii), version 2.0. In The Birds of North America (A. F. Poole and F. B. Gill, Editors). Cornell Lab of Ornithology, Ithaca, NY, USA.
Carpodacus_erythrinus	Passeriformes	Fringillidae	bird	0.585	BWPi 2.0.3: Birds of the Western Palearctic Interactive - DVD ROM, 2006, OUP/BirdGuides Ltd	NA		ZW	assumed	0.21	0.27	-0.109	Liker, A. & Székely, T. 2005. Mortality costs of sexual selection and parental care in natural populations of birds. Evolution 59: 890-897.	NA	NA	NA		365	365	0	Payevsky, V. (2008) Breeding and Demographic Parameters and Range Expansion of the Common Rosefinch (Carpodacus erythrinus). Ring 30, 63-69.
Carpodacus_mexicanus	Passeriformes	Fringillidae	bird	0.605	Hill, G.E. 1993. House Finch (Carpodacus mexicanus), The Birds of North America Online (A. Poole, Ed.). Ithaca: Cornell Lab of Ornithology	NA		ZW	assumed	0.438	0.459	-0.02	Liker, A. & Székely, T. 2005. Mortality costs of sexual selection and parental care in natural populations of birds. Evolution 59: 890-897.	NA	NA	NA		365	365	0	Badyaev, A. V., V. Belloni, and G. E. Hill (2012). House Finch (Haemorhous mexicanus), version 2.0. In The Birds of North America (A. F. Poole, Editor). Cornell Lab of Ornithology, Ithaca, NY, USA; del Hoyo, J., A. Elliot & J. Sargatal (eds). 1992. Handbook of Birds of the World, Vol. 15. Barcelona: Lynx Editions.
Catharacta_maccormicki	Charadriiformes	Stercorariidae	bird	0.565	Ainley, D.G., Ribic, C.A. & Wood, R.C. 1990. A Demographic Study of the South Polar Skua Catharacta maccormicki at Cape Crozier. Journal of Animal Ecology 59: 1-20.	NA		ZW	assumed	0.05	0.05	0	Liker, A. & Székely, T. 2005. Mortality costs of sexual selection and parental care in natural populations of birds. Evolution 59: 890-897.	NA	NA	NA		1825	1460	0.097	Ainley, D.G., Ribic, C.A. & Wood, R.C. (1990). Demographic study of the South Polar Skua Catharacta maccormicki at Cape Crozier. Journal of Animal Ecology 59, 1-20.
Catharus_bicknelli	Passeriformes	Turdidae	bird	0.643	Goetz, J.E., McFarland, K.P. & Rimmer, C.C. 2003. Multiple paternity and multiple male feeders in Bicknell’s Thrush (Catharus bicknelli ). Auk 120: 1044–1053.	NA		ZW	assumed	0.255	0.255	0	Rimmer, C.C., Mcfarland, K.P., Ellison, W.G. & Goetz, J.E. 2001. Bicknell's Thrush (Catharus bicknelli), The Birds of North America Online (A. Poole, Ed.). Ithaca: Cornell Lab of Ornithology	NA	NA	NA		365	365	0	Townsend, J. M., K. P. McFarland, C. C. Rimmer, W. G. Ellison, and J. E. Goetz (2015). Bicknell's Thrush (Catharus bicknelli), version 2.0. In The Birds of North America (P. G. Rodewald, Editor). Cornell Lab of Ornithology, Ithaca, NY, USA.
Centrocercus_urophasianus	Galliformes	Phasianidae	bird	0.278	Connelly, J.W., Hagen, C.A. & Schroeder, M.A. 2011. Characteristics and dynamics of Greater Sage-Grouse populations. Pp. 53–67 in S.T. Knick and J.W. Connelly (editors). Greater Sage-Grouse: ecology and conservation of a landscape species and its habitats. Studies in Avian Biology (vol. 38), University of California Press, Berkeley, CA.	0.51	Atamian, M.T. & Sedingeir, J.S. 2010. Balanced sex ratio at hatch in a greater sage-grouse (Centrocercus urophasianus) population. Auk 127: 16-22.	ZW	assumed	0.538	0.435	0.092	Connelly, J.W., Hagen, C.A. & Schroeder, M.A. 2011. Characteristics and dynamics of Greater Sage-Grouse populations. Pp. 53–67 in S.T. Knick and J.W. Connelly (editors). Greater Sage-Grouse: ecology and conservation of a landscape species and its habitats. Studies in Avian Biology (vol. 38), University of California Press, Berkeley, CA.	0.36	0.22	0.214	Connelly, J.W., Hagen, C.A. & Schroeder, M.A. 2011. Characteristics and dynamics of Greater Sage-Grouse populations. Pp. 53–67 in S.T. Knick and J.W. Connelly (editors). Greater Sage-Grouse: ecology and conservation of a landscape species and its habitats. Studies in Avian Biology (vol. 38), University of California Press, Berkeley, CA.	365	365	0	Schroeder, M. A., J. R. Young, and C. E. Braun (1999). Greater Sage-Grouse (Centrocercus urophasianus), version 2.0. In The Birds of North America (A. F. Poole and F. B. Gill, Editors). Cornell Lab of Ornithology, Ithaca, NY, USA.
Cepphus_grylle	Charadriiformes	Alcidae	bird	0.49	Butler, R.G. & Buckley, D.E. 2002. Black Guillemot (Cepphus grylle), The Birds of North America Online (A. Poole, Ed.). Ithaca: Cornell Lab of Ornithology	NA		ZW	assumed	NA	NA	NA		NA	NA	NA		730	730	0	Butler, R. G. and D. E. Buckley (2002). Black Guillemot (Cepphus grylle), version 2.0. In The Birds of North America (A. F. Poole and F. B. Gill, Editors). Cornell Lab of Ornithology, Ithaca, NY, USA; delHoyo, J., A. Elliot & J. Sargatal, eds. 1992. Handbook of Birds of the World, Vol. 1. Barcelona: Lynx Editions.
Ceryle_rudis	Coraciiformes	Alcedinidae	bird	0.643	Reyer, H.-V. 1980. Flexible helper structure as an ecological adaptation in the Pied Kingfisher (Ceryle rudis rudis L.). Behav. Ecol. Sociobiol. 6:219-227.	NA		ZW	assumed	0.45	0.54	-0.079	Liker, A. & Székely, T. 2005. Mortality costs of sexual selection and parental care in natural populations of birds. Evolution 59: 890-897.	0.51	NA	NA		365	365	0	BWPi 2.0.3: Birds of the Western Palearctic Interactive - DVD ROM, 2006, OUP/BirdGuides Ltd.
Charadrius_alexandrinus	Charadriiformes	Charadriidae	bird	0.745	Kosztolanyi, A., Barta, Z., Küpper, C. & al. 2011. Persistence of an extreme male-biased adult sex ratio in a natural population of polyandrous bird. Journal of Evolutionary Biology 24: 1842-1846.; Amat, J.A., Fraga, R.M. & Arroyo, G.M. 1999. Brood desertion and polygamous breeding in the Kentish Plover Charadrius alexandrinus. Ibis 141: 596-607.	0.453	Kosztolanyi, A., Barta, Z., Küpper, C. & al. 2011. Persistence of an extreme male-biased adult sex ratio in a natural population of polyandrous bird. Journal of Evolutionary Biology 24: 1842-1846.; Amat, J.A., Fraga, R.M. & Arroyo, G.M. 1999. Brood desertion and polygamous breeding in the Kentish Plover Charadrius alexandrinus. Ibis 141: 596-607.	ZW	assumed	0.436	0.464	-0.027	Brett K. Sandercock, Tamás Székely, András Kosztolányi, The Effects of Age and Sex on the Apparent Survival of Kentish Plovers Breeding in Southern Turkey, The Condor, Volume 107, Issue 3, 1 August 2005, Pages 583–596 ; Stenzel, L.E. et al. (2011) Male-skewed adult sex ratio, survival, mating opportunity and annual productivity in the Snowy Plover Charadrius alexandrinus, Ibis 153:2, 312-322	0.85	0.85	0	Kosztolanyi, A., Barta, Z., Küpper, C. & al. 2011. Persistence of an extreme male-biased adult sex ratio in a natural population of polyandrous bird. Journal of Evolutionary Biology 24: 1842-1846.	365	365	0	BWPi 2.0.3: Birds of the Western Palearctic Interactive - DVD ROM, 2006, OUP/BirdGuides Ltd.; Urban, E.K., Fry, C.H. and Keith, S. 1986. The Birds of Africa, Volume II. Academic Press, London.
Charadrius_nivosus	Charadriiformes	Charadriidae	bird	0.557	Stenzel, L.E., Page, G.W., Warriner, J.C., Warriner, J.S., Neuman, K.K., George, D.E., Eyster, C.R. & Bidstrup, F.C. 2011. Male-skewed adult sex ratio, survival, mating opportunity and annual productivity in the Snowy Plover Charadrius alexandrinus. Ibis 153: 312–322; Warriner, J.S., Warriner, J.C., Page, G.W. & Stenzel, L.E. 1986. Mating System and Reproductive Success of a Small Population of P…	0.538	Saalfeld, S. T., Conway, W. C., Haukos, D. A., & Johnson, W. P. 2013. Seasonal variation in offspring sex ratio in the Snowy Plover. Western North American Naturalist, 60-71.	ZW	assumed	0.156	0.245	-0.196	Mark A. Colwell, Wendy J. Pearson, Luke J. Eberhart-Phillips, Stephen J. Dinsmore, Apparent Survival of Snowy Plovers (Charadrius nivosus) Varies with Reproductive Effort and Year and between Sexes, The Auk, Volume 130, Issue 4, 1 October 2013, Pages 725–732	NA	NA	NA		331	428	-0.112	Myhrvold, N. P. et al. (2015) An amniote life-history database to perform comparative analyses with birds, mammals, and reptiles. Ecology 96, 3109–000
Charadrius_semipalmatus	Charadriiformes	Charadriidae	bird	0.504	Nol, E. & Blanken, M.S. 1999. Semipalmated Plover (Charadrius semipalmatus), The Birds of North America Online (A. Poole, Ed.). Ithaca: Cornell Lab of Ornithology	NA		ZW	assumed	0.29	0.29	0	Sandercock, B.K. 2003. Estimation of survival rates for wader populations: a review of mark-recapture methods. Wader Study Group Bull. 100: 163-174.	NA	NA	NA		913	913	0	Nol, E. and M. S. Blanken (2014). Semipalmated Plover (Charadrius semipalmatus), version 2.0. In The Birds of North America (A. F. Poole, Editor). Cornell Lab of Ornithology, Ithaca, NY, USA; de Magalhães, J.P., Budovsky, A., Lehmann, G., Costa, J., Li, Y., Fraifeld, V., & Church, G.M. 2009. The Human Ageing Genomic Resources: online databases and tools for biogerontologists. Aging Cell 8, 65-72.
Chen_caerulescens	Anseriformes	Anatidae	bird	0.522	Baldassarre, G.A. & Bolen, E.G. 2006. Waterfowl Ecology and Management, 2 edition. Krieger Publishing Company.	0.49	Benito, M.M. & Gonzalez-Solis, J. 2007. Sex ratio, sex-specific chick mortality and sexual size dimorphism in birds. Journal of Evolutionary Biology 20: 1522-1530.	ZW	assumed	0.188	0.177	0.026	Liker, A. & Székely, T. 2005. Mortality costs of sexual selection and parental care in natural populations of birds. Evolution 59: 890-897.	0.194	0.177	0.04	Francis, C., & Cooke, F. (1992). Sexual Differences in Survival and Recovery Rates of Lesser Snow Geese. The Journal of Wildlife Management, 56(2), 287-296	730	730	0	Mowbray, T. B., F. Cooke, and B. Ganter (2000). Snow Goose (Anser caerulescens), version 2.0. In The Birds of North America (A. F. Poole and F. B. Gill, Editors). Cornell Lab of Ornithology, Ithaca, NY, USA.
Chen_rossii	Anseriformes	Anatidae	bird	0.51	Ryder, J.P. & Alisauskas, R.T. 1995. Ross's Goose (Chen rossii), The Birds of North America Online (A. Poole, Ed.). Ithaca: Cornell Lab of Ornithology	NA		ZW	assumed	0.483	0.344	0.147	Jónsson, Jón E., John P. Ryder and Ray T. Alisauskas. 2013. Ross's Goose (Anser rossii), version 2.0. In The Birds of North America (P. G. Rodewald, editor). Cornell Lab of Ornithology, Ithaca, New York, USA.	0.524	0.538	-0.011	Melinchuk, R., Ryder, J.P. (1980) The distribution, fall migration routes and survival of Ross's Geese, Wildfowl, 31, 161-171	578	578	0	de Magalhães, J.P., Budovsky, A., Lehmann, G., Costa, J., Li, Y., Fraifeld, V., & Church, G.M. (2009) The Human Ageing Genomic Resources: online databases and tools for biogerontologists. Aging Cell 8, 65-72; Jónsson, J. E., J. P. Ryder, and R. T. Alisauskas (2013). Ross's Goose (Anser rossii), version 2.0. In The Birds of North America (A. F. Poole, Editor). Cornell Lab of Ornithology, Ithaca, N…
Chiroxiphia_lanceolata	Passeriformes	Pipridae	bird	0.48	Laucht, S., DuVal, E.H. & Kempenaers, B. 2008. Maternal correlates of brood sex ratio variation in the lekking lance-tailed manakin Chiroxiphia lanceolata. Journal of Avian Biology 39: 198-205.	0.503	Sardell, R. J., & DuVal, E. H. 2014. Differential allocation in a lekking bird: females lay larger eggs and are more likely to have male chicks when they mate with less related males. Proceedings of the Royal Society B: Biological Sciences, 281: 20132386.	ZW	assumed	NA	NA	NA		NA	NA	NA		1460	730	0.301	Laucht, S., DuVal, E.H. & Kempenaers, B. 2008. Maternal correlates of brood sex ratio variation in the lekking lance-tailed manakin Chiroxiphia lanceolata. J. Avian Biology 39: 198-205; DuVal, E.H. 2007. Cooperative display and lekking behavior of the lance-tailed manakin (Chiroxiphia lanceolata). Auk 124: 1168–1185.| DuVal, E. H. 2005. Age-based plumage changes in the Lance-tailed Manakin: A two…
Chthonicola_sagittatus	Passeriformes	Acanthizidae	bird	0.59	Gardner, J.L., Magrath, R.D. & Kokko, H. 2003. Stepping stones of life: natal dispersal in the group-living but noncooperative speckled warbler. Anim. Behav. 66: 521–530.	NA		ZW	assumed	0.14	0.37	-0.422	Gardner, J.L., Magrath, R.D. & Kokko, H. 2003. Stepping stones of life: natal dispersal in the group-living but noncooperative speckled warbler. Anim. Behav. 66: 521–530.	NA	NA	NA		365	365	0	Higgins, P., Peter, J. & Steele, W. (2002) Handbook of Australian, New Zealand and Antarctic birds. Vol. 6. Pardalotes to Shrike-thrushes, Oxford University Press, Melbourne.
Cinclus_cinclus	Passeriformes	Cinclidae	bird	0.49	Ormerod, S.J. & Tyler, S.J. 1990. Population characteristics of Dipper Cinclus cinclus roosts in mid and south Wales. Bird Study 37: 165-170.	NA		ZW	assumed	0.46	0.46	0	Liker, A. & Székely, T. 2005. Mortality costs of sexual selection and parental care in natural populations of birds. Evolution 59: 890-897.	0.575	0.583	-0.006	Bryant, D. M., & Newton, A. V. 1996. Dominance and survival of dippers Cinclus cinclus. Behavioral Ecology and Sociobiology, 38: 173-181.	365	365	0	BWPi 2.0.3: Birds of the Western Palearctic Interactive - DVD ROM, 2006, OUP/BirdGuides Ltd.; de Magalhães, J.P., Budovsky, A., Lehmann, G., Costa, J., Li, Y., Fraifeld, V., & Church, G.M. (2009) The Human Ageing Genomic Resources: online databases and tools for biogerontologists. Aging Cell 8, 65-72.
Circus_aeruginosus	Accipitriformes	Accipitridae	bird	0.44	Kjellen, N. 1998. Annual variation in numbers, age and sex ratios among migrating raptors at Falsterbo, Sweden from 1986-1995. Journal fur Ornithologie 139: 157-171.	NA		ZW	assumed	NA	NA	NA		NA	NA	NA		730	365	0.301	Bavoux, C., Burneleau, G., Nicolau-Guillaumet, P. & Picard, P. (1995). Le Busard des roseaux Circus a. aeruginosus en Charente-Maritime (France). VIII. Attachement au site de reproduction et appariements. Alauda 63:273–280; Blanc, J.F., Sternalski, A. & Bretagnolle, V. (2013) Plumage variability in Marsh Harriers. British Birds 106, 145–158.
Circus_cyaneus	Accipitriformes	Accipitridae	bird	0.338	Balfour, E. & Cadbury, C.J. 1979. Polygyny, Spacing and Sex Ratio among Hen Harriers Circus cyaneus in Orkney, Scotland. Ornis Scandinavica 10: 133-141.	NA		ZW	assumed	0.28	0.1	0.447	Liker, A. & Székely, T. 2005. Mortality costs of sexual selection and parental care in natural populations of birds. Evolution 59: 890-897.	0.86	0.71	0.083	Picozzi, N. (1984), Sex ratio, survival and territorial behaviour of polygynous Hen Harriers Circus c. cyaneus in Orkney. Ibis, 126: 356-365.	365	365	0	Smith, K. G., S. R. Wittenberg, R. B. Macwhirter, and K. L. Bildstein (2011). Hen/Northern Harrier (Circus cyaneus/hudsonius), version 2.0. In The Birds of North America (A. F. Poole, Editor). Cornell Lab of Ornithology, Ithaca, NY, USA; BWPi 2.0.3: Birds of the Western Palearctic Interactive - DVD ROM, 2006, OUP/BirdGuides Ltd.
Cisticola_juncidis	Passeriformes	Cisticolidae	bird	0.415	BWPi 2.0.3: Birds of the Western Palearctic Interactive - DVD ROM, 2006, OUP/BirdGuides Ltd	NA		ZW	assumed	NA	NA	NA		NA	NA	NA		365	46	0.9	BWPi 2.0.3: Birds of the Western Palearctic Interactive - DVD ROM, 2006, OUP/BirdGuides Ltd.; Higgins, P.J., Peter, J.M. & Cowling, S.J. (eds) 2006. Handbook of Australian, New Zealand and Antarctic Birds. Volume 7: Boatbill to Starlings. Oxford University Press, Melbourne; Hume, R. (2009) RSPB - Complete Birds of Britain and Europe. Dorling Kindersley Ltd. Pp 488 (see pp. 333).
Cistothorus_palustris	Passeriformes	Troglodytidae	bird	0.436	Kroodsma, D.E. & Verner, J. 1997. Marsh Wren (Cistothorus palustris), The Birds of North America Online (A. Poole, Ed.). Ithaca: Cornell Lab of Ornithology	NA		ZW	assumed	0.57	0.64	-0.05	Tintle, R.F. 1982. Relationship of multiple nest building to female mate choice in Long-billed Marsh Wrens, Cistothorus palustris. MA dissertation, State University of New York, Stony Brook.	NA	NA	NA		365	365	0	Kroodsma, D. E. and J. Verner (2013). Marsh Wren (Cistothorus palustris), version 2.0. In The Birds of North America (A. F. Poole, Editor). Cornell Lab of Ornithology, Ithaca, NY, USA.
Coenocorypha_aucklandica	Charadriiformes	Scolopacidae	bird	0.583	Higgins, P.J. & Davies S.J.J.F. (eds) 1996. Handbook of Australian, New Zealand and Antarctic Birds. Volume 3: Snipe to Pigeons. Oxford University Press, Melbourne	NA		ZW	assumed	0.17	0.17	0	Liker, A. & Székely, T. 2005. Mortality costs of sexual selection and parental care in natural populations of birds. Evolution 59: 890-897.	NA	NA	NA		365	365	0	Higgins, P.J. & Davies S.J.J.F. (eds) 1996. Handbook of Australian, New Zealand and Antarctic Birds. Volume 3: Snipe to Pigeons. Oxford University Press, Melbourne.; Miskelly, C.M.; Sagar, P.M. 2005. Longevity record for Snares Island Snipe (Coenocorypha aucklandica huegeli). Notornis 52: 120-121.
Colinus_virginianus	Galliformes	Odontophoridae	bird	0.629	Kabat, C. & Thompson, D.R. 1963. Wisconsin quail, 1834-1962; population dynamics and habitat management. Wis. Conserv. Dep. Tech. Bull. 30. 135pp.	NA		ZW	assumed	0.715	0.805	-0.051	WILLIAM E. PALMER, SHANE D. WELLENDORF "Effect of Radiotransmitters on Northern Bobwhite Annual Survival," Journal of Wildlife Management, 71(4), 1281-1287, (1 June 2007)	0.818	0.872	-0.028	Pollock, K. H., Moore, C. T., Davidson, W. R., Kellogg, F. E., & Doster, G. L. (1989). Survival Rates of Bobwhite Quail Based on Band Recovery Analyses. The Journal of Wildlife Management, 53(1), 1–6	365	365	0	Brennan, L. A., F. Hernandez, and D. Williford (2014). Northern Bobwhite (Colinus virginianus), version 2.0. In The Birds of North America (A. F. Poole, Editor). Cornell Lab of Ornithology, Ithaca, NY, USA.
Corvus_corone	Passeriformes	Corvidae	bird	0.405	Slagsvold, T. 1982. Sex, Size, and Natural Selection in the Hooded Crow Corvus corone cornix. Ornis Scandinavica 13: 165-175.	0.51	Benito, M.M. & Gonzalez-Solis, J. 2007. Sex ratio, sex-specific chick mortality and sexual size dimorphism in birds. Journal of Evolutionary Biology 20: 1522-1530.	ZW	assumed	NA	NA	NA		NA	NA	NA		730	730	0	BWPi 2.0.3: Birds of the Western Palearctic Interactive - DVD ROM, 2006, OUP/BirdGuides Ltd.; Fry, C.H., Keith, S. & Urban, E.K. 2000. The birds of Africa, Vol. 6. Academic Press, London.
Cygnus_olor	Anseriformes	Anatidae	bird	0.584	Ciaranca, M.A., Allin, C.C. & Jones, G.S. 1997. Mute Swan (Cygnus olor), The Birds of North America Online (A. Poole, Ed.). Ithaca: Cornell Lab of Ornithology	NA		ZW	assumed	0.18	0.18	0	Liker, A. & Székely, T. 2005. Mortality costs of sexual selection and parental care in natural populations of birds. Evolution 59: 890-897.	0.14	0.11	0.105	Ian P. F. Owens and Peter M. Bennett, Mortality Costs of Parental Care and Sexual Dimorphism in birds, Proc. R. Soc. Lond. B 1994 257, 1-8	730	730	0	Ciaranca, M. A., C. C. Allin, and G. S. Jones (1997). Mute Swan (Cygnus olor), version 2.0. In The Birds of North America (A. F. Poole and F. B. Gill, Editors).; BWPi 2.0.3: Birds of the Western Palearctic Interactive - DVD ROM, 2006, OUP/BirdGuides Ltd Cornell Lab of Ornithology, Ithaca, NY, USA.
Dendragapus_canadensis	Galliformes	Phasianidae	bird	0.567	Keppie, D.M. 1979. Dispersal, overwinter mortality, and recruitment of spruce grouse. Journal of Wildlife Management 43: 717-727.	NA		ZW	assumed	0.56	0.47	0.076	Liker, A. & Székely, T. 2005. Mortality costs of sexual selection and parental care in natural populations of birds. Evolution 59: 890-897.	0.78	0.76	0.011	Boag, D. A. and Michael A. Schroeder. 1992. Spruce Grouse (Falcipennis canadensis), version 2.0. In The Birds of North America (P. G. Rodewald, editor). Cornell Lab of Ornithology, Ithaca, New York, USA.	365	365	0	Schroeder, M. A., E. J. Blomberg, D. A. Boag, P. Pyle, and M. A. Patten (2018). Spruce Grouse (Falcipennis canadensis), version 2.0. In The Birds of North America (P. G. Rodewald, Editor). Cornell Lab of Ornithology, Ithaca, NY, USA.
Dendrocopos_minor	Piciformes	Picidae	bird	0.53	Wiktander, U., Olsson, O. & Nilsson, S.G. 2000. Parental care and social mating system in the Lesser Spotted Woodpecker Dendrocopos minor.Jjournal of Avian Biology 31: 447-456.	0.45	Rossmanith, E., Blaum, N., Grimm, V. & Jeltsch, F. 2007. Pattern-oriented modelling for estimating unknown pre-breeding survival rates: The case of the Lesser Spotted Woodpecker (Picoides minor). Biological Conservation 135: 555-564.	ZW	assumed	0.3	0.42	-0.146	Rossmanith, E., Blaum, N., Grimm, V. & Jeltsch, F. 2007. Pattern-oriented modelling for estimating unknown pre-breeding survival rates: The case of the Lesser Spotted Woodpecker (Picoides minor). Biological Conservation 135: 555-564.	NA	NA	NA		365	365	0	Wiktander, U., Olsson, O. & Nilsson, S.G., 2001. Age and reproduction in lesser spotted woodpeckers (Dendrocopos minor). The Auk, 118(3), pp.624-635.
Dendrocygna_autumnalis	Anseriformes	Anatidae	bird	0.518	Bolen, E.G. 1970. Sex Ratios in the Black-Bellied Tree Duck. Journal of Wildlife Management 34: 68-73.	0.51	Bolen, E.G. 1970. Sex Ratios in the Black-Bellied Tree Duck. Journal of Wildlife Management 34: 68-73.	ZW	assumed	NA	NA	NA		NA	NA	NA		365	365	0	James, J. D. and J. E. Thompson (2001). Black-bellied Whistling-Duck (Dendrocygna autumnalis), version 2.0. In The Birds of North America (A. F. Poole and F. B. Gill, Editors). Cornell Lab of Ornithology, Ithaca, NY, USA.
Dendroica_caerulescens	Passeriformes	Parulidae	bird	0.531	Taylor, W.K. 1973. Black-Throated Blue and Cape May Warblers Killed in Central Florida. Bird-Banding 44: 258-266.	NA		ZW	assumed	0.488	0.593	-0.085	Liker, A. & Székely, T. 2005. Mortality costs of sexual selection and parental care in natural populations of birds. Evolution 59: 890-897.	0.578	0.573	0.004	Sillett, T. S. and Holmes, R. T. (2002), Variation in survivorship of a migratory songbird throughout its annual cycle. Journal of Animal Ecology, 71: 296-308.	365	365	0	Holmes, R. T., S. A. Kaiser, N. L. Rodenhouse, T. S. Sillett, M. S. Webster, P. Pyle, and M. A. Patten (2017). Black-throated Blue Warbler (Setophaga caerulescens), version 3.0. In The Birds of North America (P. G. Rodewald, Editor). Cornell Lab of Ornithology, Ithaca, NY, USA.
Dendroica_tigrina	Passeriformes	Parulidae	bird	0.581	Taylor, W.K. 1973. Black-Throated Blue and Cape May Warblers Killed in Central Florida. Bird-Banding 44: 258-266.	NA		ZW	assumed	0.36	0.48	-0.125	Latta, S.C. & Faaborg, J. 2002. Demographic and population responses of Cape May warblers wintering in multiple habitats Ecology. 83: 2502-2515.	0.36	0.48	-0.125	Latta, S. C. and Faaborg, J. (2002), DEMOGRAPHIC AND POPULATION RESPONSES OF CAPE MAY WARBLERS WINTERING IN MULTIPLE HABITATS. Ecology, 83: 2502-2515.	365	365	0	Baltz, M. E. and S. C. Latta (1998). Cape May Warbler (Setophaga tigrina), version 2.0. In The Birds of North America (A. F. Poole and F. B. Gill, Editors). Cornell Lab of Ornithology, Ithaca, NY, USA.
Diomedea_epomophora	Procellariiformes	Diomedeidae	bird	0.568	Marchant, S. & Higgins, P.J. (eds) 1990. Handbook of Australian, New Zealand and Antarctic Birds. Volume 1: Ratites to Ducks. Oxford University Press, Melbourne.	NA		ZW	assumed	0.042	0.064	-0.183	Liker, A. & Székely, T. 2005. Mortality costs of sexual selection and parental care in natural populations of birds. Evolution 59: 890-897.	0.067	0.067	0	Robertson, C. J. R. 1993. Survival and longevity of the Northern Royal Albatross Diomedea epomophora sanfordi at Taiaroa Head 1937–93. Emu-Austral Ornithology, 93: 269-276.; Richard, Y., Perriman, L., Lalas, C., & Abraham, E. R. 2015. Demographic rates of northern royal albatross at Taiaroa Head, New Zealand. PeerJ, 3, e906.	3285	3285	0	Marchant, S. & Higgins, P.J. (eds) 1990. Handbook of Australian, New Zealand and Antarctic Birds. Volume 1: Ratites to Ducks. Oxford University Press, Melbourne; del Hoyo, J.,Elliott, A. & Sargatal, J. 1992. Handbook of the birds of the world, Vol. 1. Lynx Edicions, Barcelona.
Diomedea_exulans	Procellariiformes	Diomedeidae	bird	0.515	Weimerskirch, H., Lallemand, J. & Martin, J. 2005. Population sex ratio variation in a monogamous long-lived bird, the wandering albatross. Journal of Animal Ecology 74: 285–291.	0.574	Benito, M.M. & Gonzalez-Solis, J. 2007. Sex ratio, sex-specific chick mortality and sexual size dimorphism in birds. Journal of Evolutionary Biology 20: 1522-1530.; Weimerskirch, H., Lallemand, J. & Martin, J. 2005. Population sex ratio variation in a monogamous long-lived bird, the wandering albatross. Journal of Animal Ecology 74: 285–291	ZW	assumed	0.047	0.065	-0.141	Weimerskirch, H., Brothers, N., Jouventin, P. (1997) Population dynamics of wandering albatross Diomedea exulans and Amsterdam albatross D. amsterdamensis in the Indian Ocean and their relationships with long-line fisheries: Conservation implications, 79:3, 257-270 ; Barbraud, C., Weimerskirch, H.(2012) Estimating survival and reproduction in a quasi-biennially breeding seabird with uncertain and…	0.149	0.134	0.046	Fay, R., Weimerskirch, H., Delord, K., & Barbraud, C. 2015. Population density and climate shape early‐life survival and recruitment in a long‐lived pelagic seabird. Journal of Animal Ecology, 84: 1423-1433.	1825	2555	-0.146	Hector, J.A.L., Pickering, S.P.C., Croxall, J.P. & Follett, B.K. 1990. The endocrine basis of deferred sexual maturity in the wandering albatross, Diomedea exulans L. Functional Ecology 4, 59-66; Hector, J.A.L., Croxall, J.P. & Follett, B.K. (1986) The reproductive endocrinology of the wandering albatross (Diomedea exulans) in relation to biennial breeding and deferred sexual maturity. Ibis, 128,…
Dolichonyx_oryzivorus	Passeriformes	Icteridae	bird	0.48	Wittenberger, J.F. 1978. The Breeding Biology of an Isolated Bobolink Population in Oregon. Condor 80: 355-371.	0.53	Perlut, N. G., Travis, S. E., Dunbar, C. A., Strong, A. M., & Wright, D. M. 2014. Nestling sex ratios do not support long-term parity in two species with different life-history strategies. The Auk: Ornithological Advances, 131: 224-234.	ZW	assumed	0.512	0.954	-0.27	ROBERT J. FLETCHER Jr., ROLF R. KOFORD, DANA A. SEAMAN "Critical Demographic Parameters for Declining Songbirds Breeding in Restored Grasslands," Journal of Wildlife Management, 70(1), 145-157, (1 January 2006)	0.75	0.926	-0.092	Wittenberger, J. F. (1978). The Breeding Biology of an Isolated Bobolink Population in Oregon. The Condor, 80(4), 355–371	365	365	0	Renfrew, R., A. M. Strong, N. G. Perlut, S. G. Martin, and T. A. Gavin (2015). Bobolink (Dolichonyx oryzivorus), version 2.0. In The Birds of North America (P. G. Rodewald, Editor). Cornell Lab of Ornithology, Ithaca, NY, USA.; de Magalhães, J.P., Budovsky, A., Lehmann, G., Costa, J., Li, Y., Fraifeld, V., & Church, G.M. (2009) The Human Ageing Genomic Resources: online databases and tools for bi…
Dumetella_carolinensis	Passeriformes	Mimidae	bird	0.583	Smith, R.J., Hatch, M.I., Cimprich, D.A. & Moore, F.R. 2011. Gray Catbird (Dumetella carolinensis), The Birds of North America Online (A. Poole, Ed.). Ithaca: Cornell Lab of Ornithology	NA		ZW	assumed	0.5	0.51	-0.009	Verheijen, B.H.F., Rintoul, D.A., Sandercrock, B.K. (2017) Habitat guild drives variation in apparent survival of landbirds in the Great Plains, The Wilson Journal of Ornithology 129:2, 259-270	NA	NA	NA		365	365	0	Smith, R. J., M. I. Hatch, D. A. Cimprich, and F. R. Moore (2011). Gray Catbird (Dumetella carolinensis), version 2.0. In The Birds of North America (A. F. Poole, Editor). Cornell Lab of Ornithology, Ithaca, NY, USA.; de Magalhães, J.P., Budovsky, A., Lehmann, G., Costa, J., Li, Y., Fraifeld, V., & Church, G.M. (2009) The Human Ageing Genomic Resources: online databases and tools for biogerontolo…
Eclectus_roratus	Psittaciformes	Psittacidae	bird	0.595	Heinsohn, R. & Legge, S. 2003. Breeding biology of the reverse-dichromatic, co-operative parrot Eclectus roratus. Journal of Zoology 259: 197-208.	NA		ZW	assumed	NA	NA	NA		NA	NA	NA		1278	913	0.146	Heinsohn, R. & Legge, S. 2003. Breeding biology of the reverse‐dichromatic, co‐operative parrot Eclectus roratus. Journal of Zoology, 259: 197-208; Higgins, P.J. (ed) 1999. Handbook of Australian, New Zealand and Antarctic Birds. Volume 4: Parrots to Dollarbird. Oxford University Press, Melbourne; Badham, K. 2013. The Ultimate Guide to Eclectus Parrots. Kirsten & Jason Badham. Pp 387/http://parro…
Emberiza_hortulana	Passeriformes	Emberizidae	bird	0.645	Svein, D. 2011. Lifetime patterns of pairing success in male Ortolan Buntings Emberiza hortulana. Ibis 153: 573-580.	NA		ZW	assumed	NA	NA	NA		NA	NA	NA		365	365	0	Dale, S., Lunde, A. & Steifetten, Ø. 2005. Longer breeding dispersal than natal dispersal in the ortolan bunting. Behavioral Ecology, 16(1), 20–24;
Empidonax_minimus	Passeriformes	Tyrannidae	bird	0.602	Tarof, S. & Briskie, J.V. 2008. Least Flycatcher (Empidonax minimus), The Birds of North America Online (A. Poole, Ed.). Ithaca: Cornell Lab of Ornithology	NA		ZW	assumed	NA	NA	NA		NA	NA	NA		365	365	0	Tarof, S. and J. V. Briskie (2008). Least Flycatcher (Empidonax minimus), version 2.0. In The Birds of North America (A. F. Poole, Editor). Cornell Lab of Ornithology, Ithaca, NY, USA.
Empidonax_traillii	Passeriformes	Tyrannidae	bird	0.515	Sedgwick, J.A. 2000. Willow Flycatcher (Empidonax traillii), The Birds of North America Online (A. Poole, Ed.). Ithaca: Cornell Lab of Ornithology	0.406	Kus, B. E., Howell, S. L., & Wood, D. A. 2016. Female-biased sex ratio, polygyny, and persistence in the endangered Southwestern Willow Flycatcher (Empidonax traillii extimus). The Condor: Ornithological Applications, 119: 17-25.;	ZW	assumed	0.55	0.795	-0.16	Promislow, D.E.L., Montgomerie, R. & Martin, T.E. 1992. Mortality Costs of Sexual Dimorphism in Birds. Proceedings of the Royal Society: Biological Sciences 250: 143-150.	NA	NA	NA		365	365	0	Sedgwick, J. A. (2000). Willow Flycatcher (Empidonax traillii), version 2.0. In The Birds of North America (A. F. Poole and F. B. Gill, Editors). Cornell Lab of Ornithology, Ithaca, NY, USA.
Empidonax_virescens	Passeriformes	Tyrannidae	bird	0.597	Whitehead, D.R. & Taylor, T. 2002. Acadian Flycatcher (Empidonax virescens), The Birds of North America Online (A. Poole, Ed.). Ithaca: Cornell Lab of Ornithology	NA		ZW	assumed	0.429	0.559	-0.115	Promislow, D.E.L., Montgomerie, R. & Martin, T.E. 1992. Mortality Costs of Sexual Dimorphism in Birds. Proceedings of the Royal Society: Biological Sciences 250: 143-150.	NA	NA	NA		365	365	0	Allen, M. C., M. M. Napoli, J. Sheehan, T. L. Master, P. Pyle, D. R. Whitehead, and T. Taylor (2017). Acadian Flycatcher (Empidonax virescens), version 2.0. In The Birds of North America (P. G. Rodewald, Editor). Cornell Lab of Ornithology, Ithaca, NY, USA.
Epthianura_albifrons	Passeriformes	Meliphagidae	bird	0.63	Major, R.E. 1992. Mate guarding in a population of White- Fronted Chats, Ephthianura albifrons Jardine and Selby (Passeriformes, Ephthianuridae) – a response to group living and a male-skewed sex-ratio. Aust. J. Zool. 40: 401–409.	NA		ZW	assumed	NA	NA	NA		NA	NA	NA		365	365	0	Higgins, P.J., Peter J.M. & Steele W.K. (eds) 2001. Handbook of Australian, New Zealand and Antarctic Birds. Volume 5: Tyrant-flycatchers to Chats. Oxford University Press, Melbourne; New South Wales Government. Scientific Report accesssed on April 15 2015 at http://www.environment.nsw.gov.au/determinations/whitefrontedchatvsFD.htm
Falco_peregrinus	Falconiformes	Falconidae	bird	0.58	Kjellen, N. 1998. Annual variation in numbers, age and sex ratios among migrating raptors at Falsterbo, Sweden from 1986-1995. Journal fur Ornithologie 139: 157-171.	NA		ZW	assumed	0.303	0.324	-0.029	Newton, I., McGrady, M.J., Oli, M.K. (2016) A review of survival estimates for raptors and owls, Ibis 158:2, 227-248 ; Alastair Franke, Jean-François Therrien, Sébastien Descamps, Joël Bêty (2011) Climatic conditions during outward migration affect apparent survival of an arctic top predator, the peregrine falcon Falco peregrinus, Journal of Avian Biology 42:6, 544-551 ; Daniel E. Varland, Larkin…	0.379	0.398	-0.021	Smith, G. D., Murillo-García, O. E., Hostetler, J. A., Mearns, R., Rollie, C., Newton, I., ... & Oli, M. K. 2015. Demography of population recovery: survival and fidelity of peregrine falcons at various stages of population recovery. Oecologia, 178: 391-401.	365	365	0	White, C. M., N. J. Clum, T. J. Cade, and W. G. Hunt (2002). Peregrine Falcon (Falco peregrinus), version 2.0. In The Birds of North America (A. F. Poole and F. B. Gill, Editors). Cornell Lab of Ornithology, Ithaca, NY, USA.
Falco_tinnunculus	Falconiformes	Falconidae	bird	0.48	Kjellen, N. 1998. Annual variation in numbers, age and sex ratios among migrating raptors at Falsterbo, Sweden from 1986-1995. Journal fur Ornithologie 139: 157-171.	0.52	Benito, M.M. & Gonzalez-Solis, J. 2007. Sex ratio, sex-specific chick mortality and sexual size dimorphism in birds. Journal of Evolutionary Biology 20: 1522-1530.; Weimerskirch, H., Lallemand, J. & Martin, J. 2005. Population sex ratio variation in a monogamous long-lived bird, the wandering albatross. Journal of Animal Ecology 74: 285–291	ZW	assumed	0.26	0.33	-0.104	Liker, A. & Székely, T. 2005. Mortality costs of sexual selection and parental care in natural populations of birds. Evolution 59: 890-897.	0.64	0.83	-0.113	Ian P. F. Owens and Peter M. Bennett, Mortality Costs of Parental Care and Sexual Dimorphism in birds, Proc. R. Soc. Lond. B 1994 257, 1-8	365	365	0	BWPi 2.0.3: Birds of the Western Palearctic Interactive - DVD ROM, 2006, OUP/BirdGuides Ltd.; de Magalhães, J.P., Budovsky, A., Lehmann, G., Costa, J., Li, Y., Fraifeld, V., & Church, G.M. (2009) The Human Ageing Genomic Resources: online databases and tools for biogerontologists. Aging Cell 8, 65-72.
Forpus_passerinus	Psittaciformes	Psittacidae	bird	0.653	Veran, S. & Beissinger, S.R. 2009. Demographic origins of skewed operational and adult sex ratios: perturbation analyses of two-sex models. Ecology Letters 12: 129-143.	NA		ZW	assumed	0.37	0.438	-0.073	Veran, S., Beissinger, S.R: (2009) Demographic origins of skewed operational and adult sex ratios: perturbation analyses of two-sex models, Ecology Letters 12:2, 129-143 ; Brett K. Sandercock, Steven R. Beissinger, Scott H. Stoleson, Rebecca R. Melland, Colin R. Hughes (2000) SURVIVAL RATES OF A NEOTROPICAL PARROT: IMPLICATIONS FOR LATITUDINAL COMPARISONS OF AVIAN DEMOGRAPHY, Ecology 81:5, 1351-1…	0.494	0.78	-0.198	Veran, S., & Beissinger, S. R. 2009. Demographic origins of skewed operational and adult sex ratios: perturbation analyses of two‐sex models. Ecology Letters, 12: 129-143.	365	365	0	Veran, S. & Beissinger, S.R. 2009. Demographic origins of skewed operational and adult sex ratios: perturbation analyses of two-sex models. Ecology Letters 12: 129-143.; de Magalhães, J.P., Budovsky, A., Lehmann, G., Costa, J., Li, Y., Fraifeld, V., & Church, G.M. (2009) The Human Ageing Genomic Resources: online databases and tools for biogerontologists. Aging Cell 8, 65-72
Fringilla_coelebs	Passeriformes	Fringillidae	bird	0.565	Götmark, F., Post, P., Olsson, J. & Himmelmann, D. 1997. Natural Selection and Sexual Dimorphism: Sex-Biased Sparrowhawk Predation Favours Crypsisin Female Chaffinches. Oikos 80: 540-548.	NA		ZW	assumed	0.398	0.396	0.002	Ian P. F. Owens and Peter M. Bennett, Mortality Costs of Parental Care and Sexual Dimorphism in birds, Proc. R. Soc. Lond. B 1994 257, 1-8 ; G.M. Siriwardena , S.R. Baillie & J.D. Wilson (1998) Variation in the survival rates of some British passerines with respect to their population trends on farmland, Bird Study, 45:3, 276-292	0.429	0.502	-0.068	G.M. Siriwardena , S.R. Baillie & J.D. Wilson (1998) Variation in the survival rates of some British passerines with respect to their population trends on farmland, Bird Study, 45:3, 276-292	365	365	0	BWPi 2.0.3: Birds of the Western Palearctic Interactive - DVD ROM, 2006, OUP/BirdGuides Ltd.; de Magalhães, J.P., Budovsky, A., Lehmann, G., Costa, J., Li, Y., Fraifeld, V., & Church, G.M. (2009) The Human Ageing Genomic Resources: online databases and tools for biogerontologists. Aging Cell 8, 65-72.
Galerida_cristata	Passeriformes	Alaudidae	bird	0.706	BWPi 2.0.3: Birds of the Western Palearctic Interactive - DVD ROM, 2006, OUP/BirdGuides Ltd	NA		ZW	assumed	NA	NA	NA		NA	NA	NA		365	365	0	BWPi 2.0.3: Birds of the Western Palearctic Interactive - DVD ROM, 2006, OUP/BirdGuides Ltd.; de Magalhães, J.P., Budovsky, A., Lehmann, G., Costa, J., Li, Y., Fraifeld, V., & Church, G.M. (2009) The Human Ageing Genomic Resources: online databases and tools for biogerontologists. Aging Cell 8, 65-72.
Gallinula_mortierii	Gruiformes	Rallidae	bird	0.543	Goldizen, A.W., Goldizen, A.R., Putland, D.A. 1998. Wife-sharing in the Tasmanian Native Hen (Gallinula mortierii): Is it caused by a male-biased sex ratio? AUK 115: 528-532.	NA		ZW	assumed	0.16	0.16	0	Goldizen, A.W., Putland, D.A. & Robertson, K.A.. 2002. Dispersal strategies in Tasmanian native hens (Gallinula mortierii). Behavioral Ecology 13: 328-336.	NA	NA	NA		365	365	0	Marchant, S. & Higgins, P.J. (eds) 1993. Handbook of Australian, New Zealand and Antarctic Birds. Volume 2: Raptors to Lapwings. Oxford University Press, Melbourne.; Goldizen, A.W., Goldizen, A.R., Putland, D.A. 1998. Wife-sharing in the Tasmanian Native Hen (Gallinula mortierii): Is it caused by a male-biased sex ratio? Auk 115: 528-532.
Geospiza_fortis	Passeriformes	Emberizidae	bird	0.519	Grant, P.R. & Grant, B.R. 2002. Unpredictable evolution in a 30-year study of Darwin's finches. Science 296:707-711.	NA		ZW	assumed	0.18	0.26	-0.16	Liker, A. & Székely, T. 2005. Mortality costs of sexual selection and parental care in natural populations of birds. Evolution 59: 890-897.	NA	NA	NA		134	110	0.086	Gibbs, H., Grant, P., & Jon Weiland. 1984. Breeding of Darwin's Finches at an Unusually Early Age in an El Niño Year. Auk 101(4), 872-874.; Grant, P. R., & Grant, B. R. (2000). Non-random fitness variation in two populations of Darwin’s finches. Proceedings of the Royal Society B 267(1439), 131–138.
Geospiza_scandens	Passeriformes	Emberizidae	bird	0.617	Grant, P.R. & Grant, B.R. 2002. Unpredictable evolution in a 30-year study of Darwin's finches. Science 296:707-711.	NA		ZW	assumed	0.18	0.21	-0.067	Grant, P.R. & Grant, B.R. 1992. Demography and the genetically effective sizes of 2 populations of darwin finches. Ecology 73: 766-784.	NA	NA	NA		128	128	0	Gibbs, H., Grant, P., & Jon Weiland. 1984. Breeding of Darwin's Finches at an Unusually Early Age in an El Niño Year. Auk 101(4), 872-874.; Grant, P. R., & Grant, B. R. (2000). Non-random fitness variation in two populations of Darwin’s finches. Proceedings of the Royal Society B 267(1439), 131–138.
Gymnorhina_tibicen	Passeriformes	Artamidae	bird	0.465	Higgins, P.J., Peter, J.M. & Cowling, S.J. (eds) 2006. Handbook of Australian, New Zealand and Antarctic Birds. Volume 7:Boatbill to Starlings. Oxford University Press, Melbourne.	NA		ZW	assumed	0.16	0.14	0.058	Székely, T., Liker, A., Freckleton, R.P., Fichtel, C. & Kappeler, P. 2014. Sex-biased survival predicts adult sex ratio variation in wild birds. Proceedings of the Royal Society London B 281: no. 1788.	NA	NA	NA		730	365	0.301	Higgins, P.J., Peter, J.M. & Cowling, S.J. (eds) 2006. Handbook of Australian, New Zealand and Antarctic Birds. Volume 7: Boatbill to Starlings. Oxford University Press, Melbourne.
Haematopus_ostralegus	Charadriiformes	Haematopodidae	bird	0.593	Durell, S.E.A. le V. dit 2006. Possible Existence of Large-Scale Brood Sex-Ratio Manipulation in Eurasian Oystercatchers. Functional Ecology 20: 486-490.	0.53	Benito, M.M. & Gonzalez-Solis, J. 2007. Sex ratio, sex-specific chick mortality and sexual size dimorphism in birds. Journal of Evolutionary Biology 20: 1522-1530.; Weimerskirch, H., Lallemand, J. & Martin, J. 2005. Population sex ratio variation in a monogamous long-lived bird, the wandering albatross. Journal of Animal Ecology 74: 285–291	ZW	assumed	0.098	0.098	0	Liker, A. & Székely, T. 2005. Mortality costs of sexual selection and parental care in natural populations of birds. Evolution 59: 890-897.	NA	NA	NA		1095	1095	0	Harris, M. 1970. Territory Limiting the Size of the Breeding Population of the Oystercatcher (Haematopus ostralegus)--A Removal Experiment. Journal of Animal Ecology, 39(3), 707-713; BWPi 2.0.3: Birds of the Western Palearctic Interactive - DVD ROM, 2006, OUP/BirdGuides Ltd
Haliaeetus_leucocephalus	Accipitriformes	Accipitridae	bird	0.481	Buehler, D.A. 2000. Bald Eagle (Haliaeetus leucocephalus), The Birds of North America Online (A. Poole, Ed.). Ithaca: Cornell Lab of Ornithology	0.55	Benito, M.M. & Gonzalez-Solis, J. 2007. Sex ratio, sex-specific chick mortality and sexual size dimorphism in birds. Journal of Evolutionary Biology 20: 1522-1530.; Weimerskirch, H., Lallemand, J. & Martin, J. 2005. Population sex ratio variation in a monogamous long-lived bird, the wandering albatross. Journal of Animal Ecology 74: 285–291	ZW	assumed	0.14	0.1	0.146	Bowman, T. D., Schempf, P. F., & Bernatowicz, J. A. (1995). Bald Eagle Survival and Population Dynamics in Alaska after the “Exxon Valdez” Oil Spill. The Journal of Wildlife Management, 59(2), 317–324	NA	NA	NA		1460	1460	0	Buehler, D. A. (2000). Bald Eagle (Haliaeetus leucocephalus), version 2.0. In The Birds of North America (A. F. Poole and F. B. Gill, Editors). Cornell Lab of Ornithology, Ithaca, NY, USA.; de Magalhães, J.P., Budovsky, A., Lehmann, G., Costa, J., Li, Y., Fraifeld, V., & Church, G.M. (2009) The Human Ageing Genomic Resources: online databases and tools for biogerontologists. Aging Cell 8, 65-72.
Himantopus_mexicanus	Charadriiformes	Recurvirostridae	bird	0.554	Robinson, J.A., Reed, J.M., Skorupa, J.P. & Oring, L.W. 1999. Black-necked Stilt (Himantopus mexicanus), The Birds of North America Online (A. Poole, Ed.). Ithaca: Cornell Lab of Ornithology	NA		ZW	assumed	0.2	0.21	-0.021	Reed, J. M., Field, C. R., Silbernagle, M. D., Nadig, A., Goebel, K., Dibben‐Young, A., ... & Elphick, C. S. 2015. Application of the complete‐data likelihood to estimate juvenile and adult survival for the endangered Hawaiian stilt. Animal conservation, 18: 176-185.	NA	NA	NA		365	365	0	Robinson, J. A., J. M. Reed, J. P. Skorupa, and L. W. Oring (1999). Black-necked Stilt (Himantopus mexicanus), version 2.0. In The Birds of North America (A. F. Poole and F. B. Gill, Editors). Cornell Lab of Ornithology, Ithaca, NY, USA.
Hirundo_rustica	Passeriformes	Hirundinidae	bird	0.585	Brown, C.R. & Brown, M.B. 1999. Barn Swallow (Hirundo rustica), The Birds of North America Online (A. Poole, Ed.). Ithaca: Cornell Lab of Ornithology	NA		ZW	assumed	0.642	0.665	-0.015	G.M. Siriwardena , S.R. Baillie & J.D. Wilson (1998) Variation in the survival rates of some British passerines with respect to their population trends on farmland, Bird Study, 45:3, 276-292 ; Moller, A.P., Szép, T. (2002) SURVIVAL RATE OF ADULT BARN SWALLOWS HIRUNDO RUSTICA IN RELATION TO SEXUAL SELECTION AND REPRODUCTION, Ecology 83:8, 2220-2228	0.499	0.453	0.042	Møller, A. P., & Szép, T. 2002. Survival rate of adult barn swallows Hirundo rustica in relation to sexual selection and reproduction. Ecology, 83: 2220-2228.; Siriwardena, G. M., Baillie, S. R., & Wilson, J. D. 1998. Variation in the survival rates of some British passerines with respect to their population trends on farmland. Bird study, 45: 276-292.	365	365	0	Brown, C. R. and M. B. Brown (1999). Barn Swallow (Hirundo rustica), version 2.0. In The Birds of North America (A. F. Poole and F. B. Gill, Editors). Cornell Lab of Ornithology, Ithaca, NY, USA.; BWPi 2.0.3: Birds of the Western Palearctic Interactive - DVD ROM, 2006, OUP/BirdGuides Ltd.
Histrionicus_histrionicus	Anseriformes	Anatidae	bird	0.593	Robertson, G.J. & Goudie, R.I. 1999. Harlequin Duck (Histrionicus histrionicus), The Birds of North America Online (A. Poole, Ed.). Ithaca: Cornell Lab of Ornithology	NA		ZW	assumed	0.16	0.3	-0.273	Mittelhauser, G. H. (2008) Apparent Survival and Local Movements of Harlequin Ducks Wintering at Isle au Haut, Maine, Waterbirds 31:2, 138-146; Cooke, F., Robertson, G.J., Smith, C.M. Goudie, R.J., Boyd, W.S (2000) Survival, Emigration, and Winter Population Structure of Harlequin Ducks, The Condor, 102:1, 137-144	0.52	0.48	0.035	Mittelhauser, G. H. (2008) Apparent Survival and Local Movements of Harlequin Ducks Wintering at Isle au Haut, Maine, Waterbirds 31:2, 138-146	365	365	0	BWPi 2.0.3: Birds of the Western Palearctic Interactive - DVD ROM, 2006, OUP/BirdGuides Ltd.; de Magalhães, J.P., Budovsky, A., Lehmann, G., Costa, J., Li, Y., Fraifeld, V., & Church, G.M. (2009) The Human Ageing Genomic Resources: online databases and tools for biogerontologists. Aging Cell 8, 65-72.; Robertson, G. J. and R. I. Goudie (1999). Harlequin Duck (Histrionicus histrionicus), version 2…
Icteria_virens	Passeriformes	Parulidae	bird	0.514	Eckerle, K.P. & Thompson, C.F. 2001. Yellow-breasted Chat (Icteria virens), The Birds of North America Online (A. Poole, Ed.). Ithaca: Cornell Lab of Ornithology	NA		ZW	assumed	0.41	0.61	-0.173	Huang, A.C., Bishop, C.A., McKibbin, R. et al. Wind conditions on migration influence the annual survival of a neotropical migrant, the western yellow-breasted chat (Icteria virens auricollis). BMC Ecol 17, 29 (2017)	NA	NA	NA		365	365	0	Eckerle, K. P. and C. F. Thompson (2001). Yellow-breasted Chat (Icteria virens), version 2.0. In The Birds of North America (A. F. Poole and F. B. Gill, Editors). Cornell Lab of Ornithology, Ithaca, NY, USA.; de Magalhães, J.P., Budovsky, A., Lehmann, G., Costa, J., Li, Y., Fraifeld, V., & Church, G.M. (2009) The Human Ageing Genomic Resources: online databases and tools for biogerontologists. Ag…
Icterus_parisorum	Passeriformes	Icteridae	bird	0.535	Flood, N.J. 2002. Scott's Oriole (Icterus parisorum), The Birds of North America Online (A. Poole, Ed.). Ithaca: Cornell Lab of Ornithology	NA		ZW	assumed	0.395	0.694	-0.245	Ricklefs, R.E., Tsunekage, T. & Shea, R.E. 2011. Annual adult survival in several new world passerine birds based on age ratios in museum collections. J. Ornithol. 152: 481–495.	NA	NA	NA		365	365	0	Flood, N. J. (2002). Scott's Oriole (Icterus parisorum), version 2.0. In The Birds of North America (A. F. Poole and F. B. Gill, Editors). Cornell Lab of Ornithology, Ithaca, NY, USA.
Icterus_spurius	Passeriformes	Icteridae	bird	0.693	Scharf, W.C. & Kren, J. 2010. Orchard Oriole (Icterus spurius), The Birds of North America Online (A. Poole, Ed.). Ithaca: Cornell Lab of Ornithology	NA		ZW	assumed	0.61	0.68	-0.047	Verheijen, B. H., Rintoul, D. A., & Sandercock, B. K. 2017. Habitat guild drives variation in apparent survival of landbirds in the great plains. The Wilson Journal of Ornithology, 129: 259-270.	NA	NA	NA		365	365	0	Scharf, W. C. and J. Kren (2010). Orchard Oriole (Icterus spurius), version 2.0. In The Birds of North America (A. F. Poole, Editor). Cornell Lab of Ornithology, Ithaca, NY, USA.
Jacana_jacana	Charadriiformes	Jacanidae	bird	0.65	Emlen, S.T. & Wrege, P.H. 2004. Size dimorphism, intrasexual competition, and sexual selection in wattled jacana (Jacana jacana), a sex-role-reversed shorebird in panama. Auk 121: 391-403.	NA		ZW	assumed	NA	NA	NA		NA	NA	NA		NA	NA	NA
Jacana_spinosa	Charadriiformes	Jacanidae	bird	0.695	Jenni, D.A. & Collier, G. 1972. Polyandry in the American Jacana (Jacana spinosa). Auk 89:743-765.	NA		ZW	assumed	NA	NA	NA		NA	NA	NA		730	1825	-0.398	Jenni, D.A. & Collier, G. 1972. Polyandry in the American Jacana (Jacana spinosa). Auk 89, 743-765.
Junco_hyemalis	Passeriformes	Emberizidae	bird	0.526	Nolan, Jr., V., Ketterson, E.D., Cristol, D.A., Rogers, C.M., Clotfelter, E.D., Titus, R.C., Schoech, S.J. & Snajdr, E. 2002. Dark-eyed Junco (Junco hyemalis), The Birds of North America Online (A. Poole, Ed.). Ithaca: Cornell Lab of Ornithology	0.49	Benito, M.M. & Gonzalez-Solis, J. 2007. Sex ratio, sex-specific chick mortality and sexual size dimorphism in birds. Journal of Evolutionary Biology 20: 1522-1530.; Weimerskirch, H., Lallemand, J. & Martin, J. 2005. Population sex ratio variation in a monogamous long-lived bird, the wandering albatross. Journal of Animal Ecology 74: 285–291	ZW	assumed	NA	NA	NA		NA	NA	NA		365	365	0	Nolan Jr., V., E. D. Ketterson, D. A. Cristol, C. M. Rogers, E. D. Clotfelter, R. C. Titus, S. J. Schoech, and E. Snajdr (2002). Dark-eyed Junco (Junco hyemalis), version 2.0. In The Birds of North America (A. F. Poole and F. B. Gill, Editors). Cornell Lab of Ornithology, Ithaca, NY, USA.
Lagopus_lagopus	Galliformes	Phasianidae	bird	0.525	Hannon, S.J., Gruys, R.C. & Schieck, J.O. 2003. Differential seasonal mortality of the sexes in willow ptarmigan Lagopus lagopus in northern British Columbia, Canada. Wildlife Biol. 9: 317–326.	NA		ZW	assumed	0.45	0.45	0	Smith, A., & Willebrand, T. (1999). Mortality Causes and Survival Rates of Hunted and Unhunted Willow Grouse. The Journal of Wildlife Management, 63(2), 722–730	0.573	0.593	-0.015	Smith, A., & Willebrand, T. (1999). Mortality Causes and Survival Rates of Hunted and Unhunted Willow Grouse. The Journal of Wildlife Management, 63(2), 722–730 ; Ian P. F. Owens and Peter M. Bennett, Mortality Costs of Parental Care and Sexual Dimorphism in birds, Proc. R. Soc. Lond. B 1994 257, 1-8	365	365	0	Hannon, S. J., P. K. Eason, and K. Martin (1998). Willow Ptarmigan (Lagopus lagopus), version 2.0. In The Birds of North America (A. F. Poole and F. B. Gill, Editors). Cornell Lab of Ornithology, Ithaca, NY, USA.; BWPi 2.0.3: Birds of the Western Palearctic Interactive - DVD ROM, 2006, OUP/BirdGuides Ltd.
Lagopus_leucura	Galliformes	Phasianidae	bird	0.579	Braun, C.E., Martin, K. & Robb, L.A. 1993. White-tailed Ptarmigan (Lagopus leucura), The Birds of North America Online (A. Poole, Ed.). Ithaca: Cornell Lab of Ornithology	NA		ZW	assumed	0.49	0.59	-0.081	Martin, K., Leslie A. Robb, Scott Wilson and Clait E. Braun. 2015. White-tailed Ptarmigan (Lagopus leucura), version 2.0. In The Birds of North America (P. G. Rodewald, editor). Cornell Lab of Ornithology, Ithaca, New York, USA.	0.651	0.477	0.135	Braun CE (1969) Population dynamics, habitat, and movements of white-tailed ptarmigan in Colorado. PhD dissertation, Colorado State University, Fort Collins	365	365	0	Martin, K., L. A. Robb, S. Wilson, and C. E. Braun (2015). White-tailed Ptarmigan (Lagopus leucura), version 2.0. In The Birds of North America (P. G. Rodewald, Editor). Cornell Lab of Ornithology, Ithaca, NY, USA.; de Magalhães, J.P., Budovsky, A., Lehmann, G., Costa, J., Li, Y., Fraifeld, V., & Church, G.M. (2009) The Human Ageing Genomic Resources: online databases and tools for biogerontologi…
Larus_argentatus	Charadriiformes	Laridae	bird	0.497	Conover, M.R. & Hunt, G.L., Jr. 1988. Sex Ratios of North American Gulls Based on Museum Collections. Colonial Waterbirds 11: 38-45.	0.505	Benito, M.M. & Gonzalez-Solis, J. 2007. Sex ratio, sex-specific chick mortality and sexual size dimorphism in birds. Journal of Evolutionary Biology 20: 1522-1530.; Weimerskirch, H., Lallemand, J. & Martin, J. 2005. Population sex ratio variation in a monogamous long-lived bird, the wandering albatross. Journal of Animal Ecology 74: 285–291	ZW	assumed	0.109	0.138	-0.102	Lebreton, J.-D., Byron J. T. Morgan, Pradel, R., & Freeman, S. N. (1995). A Simultaneous Survival Rate Analysis of Dead Recovery and Live Recapture Data. Biometrics, 51(4), 1418–1428 ; Neubauer, G., Nowicki, P., Zagalska-Neubauer, M. (2014) Haldane's rule revisited: do hybrid females have a shorter lifespan? Survival of hybrids in a recent contact zone between two large gull species, Journal of E…	NA	NA	NA		1278	1460	-0.058	BWPi 2.0.3: Birds of the Western Palearctic Interactive - DVD ROM, 2006, OUP/BirdGuides Ltd.; Nisbet, I. C. T., D. V. Weseloh, C. E. Hebert, M. L. Mallory, A. F. Poole, J. C. Ellis, P. Pyle, and M. A. Patten (2017). Herring Gull (Larus argentatus), version 3.0. In The Birds of North America (P. G. Rodewald, Editor). Cornell Lab of Ornithology, Ithaca, NY, USA.
Larus_californicus	Charadriiformes	Laridae	bird	0.492	Conover, M.R. & Hunt, G.L., Jr. 1988. Sex Ratios of North American Gulls Based on Museum Collections. Colonial Waterbirds 11: 38-45.	NA		ZW	assumed	0.14	0.14	0	Pugesek, B.H., Nations, C., Diem, K.L. & Pradel, R. 1995. Mark-resighting analysis of a California gull population. Journal of Applied Statistics 22: 625-639.	NA	NA	NA		1095	1095	0	Pugesek, B.H. 1983. The relationship between parental age and reproductive effort in the California Gull (Larus californicus). Behavioral Ecology & Sociobiology 13, 161-171.; Winkler, D. W. (1996). California Gull (Larus californicus), version 2.0. In The Birds of North America (A. F. Poole and F. B. Gill, Editors). Cornell Lab of Ornithology, Ithaca, NY, USA.
Larus_occidentalis	Charadriiformes	Laridae	bird	0.531	Conover, M.R. & Hunt, G.L., Jr. 1988. Sex Ratios of North American Gulls Based on Museum Collections. Colonial Waterbirds 11: 38-45.	0.528	Benito, M.M. & Gonzalez-Solis, J. 2007. Sex ratio, sex-specific chick mortality and sexual size dimorphism in birds. Journal of Evolutionary Biology 20: 1522-1530.; Weimerskirch, H., Lallemand, J. & Martin, J. 2005. Population sex ratio variation in a monogamous long-lived bird, the wandering albatross. Journal of Animal Ecology 74: 285–291	ZW	assumed	0.16	0.19	-0.075	Kirsch, E.M. 1996. Habitat selection and productivity of least terns on the lower Platte River, Nebraska. Wildlife Monographs no. 132: 4-48.	NA	NA	NA		1095	1460	-0.125	Pyle, P., Nur, N., Sydeman, W.J. & Emslie, S. 1997. Cost of reproduction and the evolution of deferred breeding in the western gull. Behavioral Ecology 8(2), 140-147; Pierotti, R. J. and C. A. Annett (1995). Western Gull (Larus occidentalis), version 2.0. In The Birds of North America (A. F. Poole and F. B. Gill, Editors). Cornell Lab of Ornithology, Ithaca, NY, USA.
Leucosticte_tephrocotis	Passeriformes	Fringillidae	bird	0.747	Shreeve, D.F. 1980. Differential mortality in the sexes of the Aleutian Gray-crowned Rosy Finch. Am. Midl. Nat. 104: 193–197.	NA		ZW	assumed	NA	NA	NA		NA	NA	NA		365	365	0	Macdougall-Shackleton, S. A., R. E. Johnson, and T. P. Hahn (2000). Gray-crowned Rosy-Finch (Leucosticte tephrocotis), version 2.0. In The Birds of North America (A. F. Poole and F. B. Gill, Editors). Cornell Lab of Ornithology, Ithaca, NY, USA.
Loxia_leucoptera	Passeriformes	Fringillidae	bird	0.565	Benkman, C.W. 1997. Feeding behavior, flock-size dynamics, and variation in sexual selection in crossbills. AUK 114: 163-178.	NA		ZW	assumed	NA	NA	NA		NA	NA	NA		152	152	0	Benkman, C. W. (2012). White-winged Crossbill (Loxia leucoptera), version 2.0. In The Birds of North America (A. F. Poole, Editor). Cornell Lab of Ornithology, Ithaca, NY, USA.; BWPi 2.0.3: Birds of the Western Palearctic Interactive - DVD ROM, 2006, OUP/BirdGuides Ltd.
Loxioides_bailleui	Passeriformes	Fringillidae	bird	0.637	Lindsey, G.D., Fancy, S.G. & Reynolds, M.H. & al. 1995. Population-structure and survival of palila. Condor 97: 528-535.	NA		ZW	assumed	0.35	0.38	-0.036	Lindsey, G.D., Fancy, S.G., Reynolds, M.H., Pratt, T.K., Wilson, K.A., Banko P.C. & Jacobi, J.D. 1995. Population-structure and survival of palila. Condor 97: 528-535.	0.112	0.46	-0.614	Lindsey, G. D., Fancy, S. G., Reynolds, M. H., Pratt, T. K., Wilson, K. A., Banko, P. C., & Jacobi, J. D. 1995. Population structure and survival of Palila. Condor, 528-535.	730	365	0.301	Banko, P. C., L. Johnson, G. D. Lindsey, S. G. Fancy, T. K. Pratt, J. D. Jacobi, and W. E. Banko (2002). Palila (Loxioides bailleui), version 2.0. In The Birds of North America (A. F. Poole and F. B. Gill, Editors). Cornell Lab of Ornithology, Ithaca, NY, USA.; de Magalhães, J.P., Budovsky, A., Lehmann, G., Costa, J., Li, Y., Fraifeld, V., & Church, G.M. (2009) The Human Ageing Genomic Resources:…
Loxops_coccineus	Passeriformes	Fringillidae	bird	0.53	Freed, L.A., Cann, R.L., Diller, K. Sexual dimorphism and the evolution of seasonal variation in sex allocation in the Hawaii akepa. Evolutionary Ecology Research 11: 731-757.	NA		ZW	assumed	0.17	0.19	-0.048	Liker, A. & Székely, T. 2005. Mortality costs of sexual selection and parental care in natural populations of birds. Evolution 59: 890-897.	NA	NA	NA		730	365	0.301	Lepson, J. K. and L. A. Freed (1997). Hawaii Akepa (Loxops coccineus), version 2.0. In The Birds of North America (A. F. Poole, Editor). Cornell Lab of Ornithology, Ithaca, NY, USA.; de Magalhães, J.P., Budovsky, A., Lehmann, G., Costa, J., Li, Y., Fraifeld, V., & Church, G.M. (2009) The Human Ageing Genomic Resources: online databases and tools for biogerontologists. Aging Cell 8, 65-72.
Luscinia_svecica	Passeriformes	Muscicapidae	bird	0.583	BWPi 2.0.3: Birds of the Western Palearctic Interactive - DVD ROM, 2006, OUP/BirdGuides Ltd	0.508	Benito, M.M. & Gonzalez-Solis, J. 2007. Sex ratio, sex-specific chick mortality and sexual size dimorphism in birds. Journal of Evolutionary Biology 20: 1522-1530.; Weimerskirch, H., Lallemand, J. & Martin, J. 2005. Population sex ratio variation in a monogamous long-lived bird, the wandering albatross. Journal of Animal Ecology 74: 285–291	ZW	assumed	NA	NA	NA		NA	NA	NA		365	365	0	Guzy, M. J. and B. J. McCaffery (2002). Bluethroat (Luscinia svecica), version 2.0. In The Birds of North America (A. F. Poole and F. B. Gill, Editors). Cornell Lab of Ornithology, Ithaca, NY, USA.
Malurus_coronatus	Passeriformes	Maluridae	bird	0.57	Kingma, S.A., Hall, M.L. & Peters, A. 2011. No evidence for offspring sex-ratio adjustment to social or environmental conditions in cooperatively breeding purple-crowned fairy-wrens. Behav Ecol Sociobiol 65: 1203–1213.	0.527	Kingma, S.A., Hall, M.L. & Peters, A. 2011. No evidence for offspring sex-ratio adjustment to social or environmental conditions in cooperatively breeding purple-crowned fairy-wrens. Behav Ecol Sociobiol 65: 1203–1213.	ZW	assumed	0.257	0.295	-0.06	Liker, A. & Székely, T. 2005. Mortality costs of sexual selection and parental care in natural populations of birds. Evolution 59: 890-897.	NA	NA	NA		365	365	0	Rowley, I., & Russell, E. 1993. The Purple-crowned Fairy-wren Malurus coronatus. II. Breeding Biology, Social organization, Demography and Management. Emu 93, 235-250.; Rowley, I. & Russel, E. 1997. Fairy-Wrens and Grasswrens. Oxford University Press, Oxford UK.; http://www.environment.gov.au/cgi-bin/sprat/public/publicspecies.pl?taxon_id=64442
Malurus_cyaneus	Passeriformes	Maluridae	bird	0.61	Higgins, P.J., Peter, J.M. & Steele, W.K. (eds) 2001. Handbook of Australian, New Zealand and Antarctic Birds. Volume 5: Tyrant-flycatchers to Chats. Oxford University Press, Melbourne	0.526	Cockburn, A. & Double, M.C. 2008. Cooperatively breeding superb fairy-wrens show no facultative manipulation of offspring sex ratio despite plausible benefits. Behav Ecol Sociobiol 62 :681–688.	ZW	assumed	0.375	0.378	-0.003	Liker, A. & Székely, T. 2005. Mortality costs of sexual selection and parental care in natural populations of birds. Evolution 59: 890-897.	NA	NA	NA		365	365	0	Higgins, P.J., Peter, J.M. & Steele, W.K. (eds) 2001. Handbook of Australian, New Zealand and Antarctic Birds. Volume 5: Tyrant-flycatchers to Chats. Oxford University Press, Melbourne.; Cockburn, A. , Osmond, H. L., Mulder, R. A., Double, M. C. and Green, D. J. (2008), Demography of male reproductive queues in cooperatively breeding superb fairy‐wrens Malurus cyaneus. Journal of Animal Ecology, …
Malurus_elegans	Passeriformes	Maluridae	bird	0.545	Higgins, P.J., Peter, J.M. & Steele, W.K. (eds) 2001. Handbook of Australian, New Zealand and Antarctic Birds. Volume 5: Tyrant-flycatchers to Chats. Oxford University Press, Melbourne	NA		ZW	assumed	0.18	0.2	-0.046	Liker, A. & Székely, T. 2005. Mortality costs of sexual selection and parental care in natural populations of birds. Evolution 59: 890-897.	NA	NA	NA		365	365	0	Rowley, I. & Russell, E. 1997. Bird Families of the World: Fairy-wrens and Grasswrens. Oxford: Oxford University Press.
Malurus_splendens	Passeriformes	Maluridae	bird	0.576	Webster, M.S.,Tarvin, K.A., Tuttle, E.M. & Pruett-Jones, S. 2004. Reproductive promiscuity in the splendid fairy-wren: effects of group size and reproduction by auxiliaries. Behav. Ecol. 15: 907-915.	NA		ZW	assumed	0.298	0.374	-0.099	Rowley, I. & Russell, E., 1991, Demography of Passerines in the temperate southern hemishere, In: Bird population studies, Perrins, C.M., Lebreton, J-D. & Hirons, G.J.M. (eds), Oxford Univ. Press, Oxford ; Russell EM Rowley I (1993) Demography of the Cooperatively Breeding Splendid Fairy-Wren, Malurus-Splendens (Maluridae). Australian Journal of Zoology 41, 475-505	NA	NA	NA		365	365	0	Russell, E.M. & Rowley, I. 1993. Philopatry or dispersal: competition for territory vacancies in the splendid fairy- wren, Malurus splendens. - Animal Behaviour 45: 519-539.; Higgins, P.J., Peter, J.M. & Steele, W.K. 2001. Handbook of Australian, New Zealand and Antarctic Birds, Vol. 5. Oxford University Press, Melbourne.
Manorina_melanocephala	Passeriformes	Meliphagidae	bird	0.698	Arnold, K.E., Griffith, S.C. & Goldizen, A.W. 2001. Sex-biased hatching sequences in the cooperatively breeding Noisy Miner. Journal of Avian Biology 32: 219-223.	0.5	Arnold, K.E., Griffith, S.C. & Goldizen, A.W. 2001. Sex-biased hatching sequences in the cooperatively breeding Noisy Miner. Journal of Avian Biology 32: 219-223.	ZW	assumed	NA	NA	NA		NA	NA	NA		NA	NA	NA
Manorina_melanophrys	Passeriformes	Meliphagidae	bird	0.644	Clarke, M.F., Jones, D.A., Ewen, J.G. & al. 2002. Male-biased sex ratios in broods of the cooperatively breeding bell miner Manorina melanophrys. Journal of Avian Biology 33: 71-76.	NA		ZW	assumed	NA	NA	NA		NA	NA	NA		325	341	-0.021	Higgins, P.J., Peter, J.M. & Steele, W.K. (eds) 2001. Handbook of Australian, New Zealand and Antarctic Birds. Volume 5: Tyrant-flycatchers to Chats. Oxford University Press, Melbourne.
Megadyptes_antipodes	Sphenisciformes	Spheniscidae	bird	0.552	Marchant, S. & Higgins, P.J. (eds) 1990. Handbook of Australian, New Zealand and Antarctic Birds. Volume 1: Ratites to Ducks. Oxford University Press, Melbourne.	NA		ZW	assumed	0.126	0.143	-0.055	Liker, A. & Székely, T. 2005. Mortality costs of sexual selection and parental care in natural populations of birds. Evolution 59: 890-897.	NA	NA	NA		730	730	0	Marchant, S. & Higgins, P.J. (eds) 1990. Handbook of Australian, New Zealand and Antarctic Birds. Volume 1: Ratites to Ducks. Oxford University Press, Melbourne.
Megalurus_gramineus	Passeriformes	Sylviidae	bird	0.646	McIntosh, R.R., Kats, R., Berg, M. & al. 2003. Breeding ecology and bias in offspring sex ratio in little grassbirds (Megalurus gramineus). Australian Journal of Zoology 51: 505-514.	0.65	McIntosh, R.R., Kats, R., Berg, M. et al. 2003. Breeding ecology and bias in offspring sex ratio in little grassbirds (Megalurus gramineus). Australian Journal of Zoology 51: 505-514.	ZW	assumed	NA	NA	NA		NA	NA	NA		NA	NA	NA
Melanerpes_formicivorus	Piciformes	Picidae	bird	0.6	Koenig, W.D., Stacey, P.B., Stanback, M.T. & Mumme, R.L. 1995. Acorn Woodpecker (Melanerpes formicivorus), The Birds of North America Online (A. Poole, Ed.). Ithaca: Cornell Lab of Ornitholog	0.492	Koenig, W.D., Stanback, M.T., Haydock, J., Kraaijeveld-Smit, F. 2001. Nestling sex ratio variation in the cooperatively breeding acorn woodpecker (Melanerpes formicivorus). Behav Ecol Sociobiol 49: 357- 365.	ZW	assumed	0.166	0.275	-0.219	Glen E. Woolfenden, POPULATION ECOLOGY OF THE COOPERATIVELY BREEDING ACORN WOODPECKER, Evolution, Volume 43, Issue 5, 1 August 1989, Pages 1129–1130	NA	NA	NA		767	694	0.043	Koenig, W. D., P. B. Stacey, M. T. Stanback, and R. L. Mumme (1995). Acorn Woodpecker (Melanerpes formicivorus), version 2.0. In The Birds of North America (A. F. Poole and F. B. Gill, Editors). Cornell Lab of Ornithology, Ithaca, NY, USA.
Meleagris_gallopavo	Galliformes	Phasianidae	bird	0.336	Glazener, W.C., Ransom, D., Jr., Cary, J.R. & Rongstad, O.J. 1990. Demographic Analysis of a Rio Grande Turkey Population. The Southwestern Naturalist 35: 23-27.	0.563	Collier, B.A., Melton, K.B., Dreibelbis, J.Z. & al. 2007. Variation in Brood Sex Ratios of Texas Rio Grande Wild Turkeys. Journal of Wildlife Management 71: 1793-1799.	ZW	assumed	0.479	0.366	0.117	Vangilder, L. D., & Kurzejeski, E. W. (1995). Population Ecology of the Eastern Wild Turkey in Northern Missouri. Wildlife Monographs, 130, 3–50 ; Norman, G.W., Conner, M.M., Pack, J.C., White, G.C. (2004) Effects of fall hunting on survival of male wild turkeys in Virginia and West Virginia, Journal of Wildlife Management 68:2, 393-404 ; Conner, M.M., Swanson, D.A., Norman, G.W., Pack, J.C. (200…	0.569	0.381	0.174	Vangilder, L. D., & Kurzejeski, E. W. (1995). Population Ecology of the Eastern Wild Turkey in Northern Missouri. Wildlife Monographs, 130, 3–50 ; Norman, G.W., Conner, M.M., Pack, J.C., White, G.C. (2004) Effects of fall hunting on survival of male wild turkeys in Virginia and West Virginia, Journal of Wildlife Management 68:2, 393-404 ; Conner, M.M., Swanson, D.A., Norman, G.W., Pack, J.C. (200…	365	304	0.079	McRoberts, J. T., M. C. Wallace, and S. W. Eaton (2014). Wild Turkey (Meleagris gallopavo), version 2.0. In The Birds of North America (A. F. Poole, Editor). Cornell Lab of Ornithology, Ithaca, NY, USA.
Melospiza_melodia	Passeriformes	Emberizidae	bird	0.505	Arcese, P., Sogge, M.K., Marr, A.B. & Patten, M.A. 2002. Song Sparrow (Melospiza melodia), The Birds of North America Online (A. Poole, Ed.). Ithaca: Cornell Lab of Ornithology	0.538	Postma, E., Heinrich, F., Koller, U. & al. 2011. Disentangling the effect of genes, the environment and chance on sex ratio variation in a wild bird population. Proceedings of the Royal Society of London Series B 278: 2996-3002.; Potvini, D.A. & Macdougall-Shackleton, E.A. 2010. Paternal song complexity predicts offspring sex ratios close to fledging, but not hatching, in song sparrows. Wilson Jo…	ZW	assumed	0.456	0.53	-0.065	Daniel E. L. Promislow, Robert Montgomerie and Thomas E. Martin, Mortality Costs of Sexual Dimorphism in Birds, Proc. R. Soc. Lond. B 1992 250, 143-150 ; Arcese, Peter, Mark K. Sogge, Amy B. Marr and Michael A. Patten. 2002. Song Sparrow (Melospiza melodia), version 2.0. In The Birds of North America (P. G. Rodewald, editor). Cornell Lab of Ornithology, Ithaca, New York, USA.	0.66	0.75	-0.056	Reid, J. M., Keller, L. F., Marr, A. B., Nietlisbach, P., Sardell, R. J., & Arcese, P. 2014. Pedigree error due to extra‐pair reproduction substantially biases estimates of inbreeding depression. Evolution, 68: 802-815.	365	365	0	Arcese, P., M. K. Sogge, A. B. Marr, and M. A. Patten (2002). Song Sparrow (Melospiza melodia), version 2.0. In The Birds of North America (A. F. Poole and F. B. Gill, Editors). Cornell Lab of Ornithology, Ithaca, NY, USA.
Merops_bullockoides	Coraciiformes	Meropidae	bird	0.512	Emlen, S.T. 1990. White-fronted bee-eaters: helping in a colonially nesting species. In: PB Stacey and WD Koenig (eds) Cooperative Breeding in Birds: Long-Term Studies of Ecology and Behaviour. Cambridge University Press	NA		ZW	assumed	NA	NA	NA		NA	NA	NA		183	183	0	Fry, C.H., Keith, S. & Urban, E.K. 1988. The Birds of Africa, Volume III. Academic Press, London.; Emlen, S., Wrege, P., Demong, N., & Hegner, R. 1991. Flexible Growth Rates in Nestling White-Fronted Bee-Eaters: A Possible Adaptation to Short-Term Food Shortage. Condor, 93(3), 591-597.
Metopidius_indicus	Charadriiformes	Jacanidae	bird	0.606	Butchart, S.H.M. 2000. Population structure and breeding system of the sex-role reversed, polyanduous Bronze-winged Jacana Metopidius indicus. Ibis 142: 93-102.	NA		ZW	assumed	NA	NA	NA		NA	NA	NA		NA	NA	NA
Miliaria_calandra	Passeriformes	Emberizidae	bird	0.401	Mayr, E. 1939. The Sex Ratio in Wild Birds. American Naturalist 73: 156-179; Hartley I.R., Shepherd, M., Robson, T. & al. 1993. Reproductive success of polygynous male corn buntings (miliaria-calandra) as confirmed by dna-fingerprinting. Behavioral Ecology 4: 310-317.	0.52	Benito, M.M. & Gonzalez-Solis, J. 2007. Sex ratio, sex-specific chick mortality and sexual size dimorphism in birds. Journal of Evolutionary Biology 20: 1522-1530.	ZW	assumed	NA	NA	NA		NA	NA	NA		365	365	0	Shepherd, M., Hartley, I.R. & McGregor P.K., 1997. Natal philopatry and breeding site fidelity of Corn Buntings Miliaria calandra in the Uists. In: Donald, P.F., Aebischer, N.J. (Eds.), The Ecology and Conservation of Corn Buntings Miliaria calandra. UK Nature Conservation No. 13. Joint Nature Conservation Committee, Peterborough, pp. 103–114.; BWPi 2.0.3: Birds of the Western Palearctic Interact…
Mimus_parvulus	Passeriformes	Mimidae	bird	0.52	Curry, R.L. & Grant, P.R. 1989. Demography of the cooperatively breeding galapagos mockingbird, nesomimus-parvulus, in a climatically variable environment. Journal of Animal Ecology 58: 441-463.	NA		ZW	assumed	0.437	0.599	-0.137	Curry, R.L. & Grant, P.R. 1989. Demography of the cooperatively breeding galapagos mockingbird, nesomimus-parvulus, in a climatically variable environment. Journal of Animal Ecology 58: 441-463.	NA	NA	NA		365	365	0	Curry, R.L. & Grant, P.R. 1989. Demography of the cooperatively breeding galapagos mockingbird, nesomimus-parvulus, in a climatically variable environment. Journal of Animal Ecology 58: 441-463.
Mimus_polyglottos	Passeriformes	Mimidae	bird	0.565	Breitwisch, R. 1989. Mortality patterns, sex ratios, and parental investment in monogamous birds. Current Ornithology 6: 1-50.	NA		ZW	assumed	NA	NA	NA		NA	NA	NA		365	365	0	Farnsworth, G., G. A. Londono, J. U. Martin, K. C. Derrickson, and R. Breitwisch (2011). Northern Mockingbird (Mimus polyglottos), version 2.0. In The Birds of North America (A. F. Poole, Editor). Cornell Lab of Ornithology, Ithaca, NY, USA.
Nestor_meridionalis	Psittaciformes	Psittacidae	bird	0.682	Greene, T.C. & Fraser, J.R. 1998. Sex ratio of North Island kaka (Nestor meridionalis septentrionalis), Waihaha Ecological Area, Pureora Forest Park. NZ J. Ecol. 22: 11–16.	NA		ZW	assumed	NA	NA	NA		NA	NA	NA		1825	1825	0	Moorhouse, R.J. & Greene, T.C. 1995. Identification of fledgling and juvenile kaka (Nestor meridionalis). Notornis 42, 187-196.; Seal, U., Garland, P., Butler, D., Grant, A. & O'Donnell, C. 1991. Population viability analysis Kea (Nestor notabilis) and Kaka (Nestor meridionalis). New Zealand Department of Conservation and the IUCN/SSC Captive Breeding Specialist Group. Avaliable online at: http:/…
Oenanthe_oenanthe	Passeriformes	Muscicapidae	bird	0.554	Currie, D., Thompson, D.B.A. & Burke, T. 2000. Patterns of territory settlement and consequences for breeding success in the Northern Wheatear Oenanthe oenanthe. Ibis 142: 389-398.	NA		ZW	assumed	0.513	0.553	-0.033	Seward, A.M., Beale, C.M., Gilbert, L., Jones, T.H:, Thomas, R.J. (2013) The impact of increased food availability on survival of a long-distance migratory bird, Ecology 94:1, 221-230 ; Low, M., Arlt, D., Eggers, S., Pärt, T. (2010) Habitat-specific differences in adult survival rates and its links to parental workload and on-nest predation, Journal of Animal Ecology 79:1, 214-224 ; Pierre-Yves H…	NA	NA	NA		365	365	0	Kren, J. and A. C. Zoerb (1997). Northern Wheatear (Oenanthe oenanthe), version 2.0. In The Birds of North America (A. F. Poole and F. B. Gill, Editors). Cornell Lab of Ornithology, Ithaca, NY, USA.; BWPi 2.0.3: Birds of the Western Palearctic Interactive - DVD ROM, 2006, OUP/BirdGuides Ltd.
Oporornis_formosus	Passeriformes	Parulidae	bird	0.55	Mcdonald, M.V. 1998. Kentucky Warbler (Geothlypis formosus), The Birds of North America Online (A. Poole, Ed.). Ithaca: Cornell Lab of Ornithology	NA		ZW	assumed	NA	NA	NA		NA	NA	NA		NA	NA	NA
Oreomystis_mana	Passeriformes	Fringillidae	bird	0.591	Lepson, J.K. & Woodworth, B.L. 2002. Hawaii Creeper (Oreomystis mana), The Birds of North America Online (A. Poole, Ed.). Ithaca: Cornell Lab of Ornithology	NA		ZW	assumed	NA	NA	NA		NA	NA	NA		730	365	0.301	Lepson, J. K. and B. L. Woodworth (2002). Hawaii Creeper (Loxops mana), version 2.0. In The Birds of North America (A. F. Poole and F. B. Gill, Editors). Cornell Lab of Ornithology, Ithaca, NY, USA.
Ortalis_vetula	Galliformes	Cracidae	bird	0.458	Peterson, M.J. 2000. Plain Chachalaca (Ortalis vetula), The Birds of North America Online (A. Poole, Ed.). Ithaca: Cornell Lab of Ornithology	NA		ZW	assumed	NA	NA	NA		NA	NA	NA		365	365	0	Peterson, M. J. (2000). Plain Chachalaca (Ortalis vetula), version 2.0. In The Birds of North America (A. F. Poole and F. B. Gill, Editors). Cornell Lab of Ornithology, Ithaca, NY, USA.
Otis_tarda	Otidiformes	Otididae	bird	0.328	Martin, C.A., Alonso J.C., Alonso, J.A. & al. 2007. Sex-biased juvenile survival in a bird with extreme size dimorphism, the great bustard Otis tarda. Journal of Avian Biology 38: 335-346.	NA		ZW	assumed	0.133	0.075	0.249	Liker, A. & Székely, T. 2005. Mortality costs of sexual selection and parental care in natural populations of birds. Evolution 59: 890-897.	0.833	0.499	0.223	A. Martín, C. , C. Alonso, J. , A. Alonso, J. , Palacín, C. , Magaña, M. and Martín, B. (2007), Sex‐biased juvenile survival in a bird with extreme size dimorphism, the great bustard Otis tarda. Journal of Avian Biology, 38: 335-346.	1825	1095	0.222	Bautista, L.M., Silván, G., Cáceres, S., Martínez-Fernández, L., et al. 2013. Faecal sexual steroids in sex typing and endocrine status of great bustards. European Journal of Wildlife Research 59, 815 – 822.
Parabuteo_unicinctus	Accipitriformes	Accipitridae	bird	0.56	Hamerstrom, F., & Hamerstrom, F.N., Jr. 1978. External sex characters of Harris' Hawks in winter. Raptor Research 12: 1-14.	NA		ZW	assumed	NA	NA	NA		NA	NA	NA		365	365	0	Dwyer, J. F. and J. C. Bednarz (2011). Harris's Hawk (Parabuteo unicinctus), version 2.0. In The Birds of North America (A. F. Poole, Editor). Cornell Lab of Ornithology, Ithaca, NY, USA.
Parula_americana	Passeriformes	Parulidae	bird	0.6	Moldenhauer, R.R. & Regelski, D.J. 2012. Northern Parula (Setophaga americana), The Birds of North America Online (A. Poole, Ed.). Ithaca: Cornell Lab of Ornithology	NA		ZW	assumed	NA	NA	NA		NA	NA	NA		365	365	0	Moldenhauer, R. R. and D. J. Regelski (2012). Northern Parula (Setophaga americana), version 2.0. In The Birds of North America (A. F. Poole, Editor). Cornell Lab of Ornithology, Ithaca, NY, USA.
Parus_caeruleus	Passeriformes	Paridae	bird	0.427	Kempenaers, B. 1994. Polygyny in the Blue Tit – unbalanced sex-ratio and female aggression restrict mate choice. Anim. Behav. 47: 943–957.	0.491	Delhey, K., Peters, A., Johnsen, A. & al. 2007. Brood sex ratio and male UV ornamentation in blue tits (Cyanistes caeruleus): correlational evidence and an experimental test. Behavioral Ecology and Sociobiology 61: 853-862.; Dreiss, A., Richard, M., Moyen, F. & al. 2006. Sex ratio and male sexual characters in a population of blue tits, Parus caeruleus. Behavioral Ecology 17: 13-19.; Korsten, P.,…	ZW	assumed	0.436	0.52	-0.077	Blondel, J., Pradel, R., & Lebreton, J.-D. (1992). Low Fecundity Insular Blue Tits Do Not Survive Better as Adults than High Fecundity Mainland Ones. Journal of Animal Ecology, 61(1), 205–213 ; G.M. Siriwardena , S.R. Baillie & J.D. Wilson (1998) Variation in the survival rates of some British passerines with respect to their population trends on farmland, Bird Study, 45:3, 276-292	0.388	0.46	-0.074	Blondel, J., Pradel, R., & Lebreton, J.-D. (1992). Low Fecundity Insular Blue Tits Do Not Survive Better as Adults than High Fecundity Mainland Ones. Journal of Animal Ecology, 61(1), 205–213 ; G.M. Siriwardena , S.R. Baillie & J.D. Wilson (1998) Variation in the survival rates of some British passerines with respect to their population trends on farmland, Bird Study, 45:3, 276-292	365	365	0	BWPi 2.0.3: Birds of the Western Palearctic Interactive - DVD ROM, 2006, OUP/BirdGuides Ltd.; de Magalhães, J.P., Budovsky, A., Lehmann, G., Costa, J., Li, Y., Fraifeld, V., & Church, G.M. (2009) The Human Ageing Genomic Resources: online databases and tools for biogerontologists. Aging Cell 8, 65-72.
Parus_major	Passeriformes	Paridae	bird	0.582	Breitwisch, R. 1989. Mortality patterns, sex ratios, and parental investment in monogamous birds. Current Ornithology 6: 1-50; Hilden, O. 1978. Adult juvenile and sex ratios in a winter population of parus-major in southern finland. Ornis Fennica 55: 120-125.	0.48	Benito, M.M. & Gonzalez-Solis, J. 2007. Sex ratio, sex-specific chick mortality and sexual size dimorphism in birds. Journal of Evolutionary Biology 20: 1522-1530.	ZW	assumed	0.499	0.5	-0.001	Ian P. F. Owens and Peter M. Bennett, Mortality Costs of Parental Care and Sexual Dimorphism in birds, Proc. R. Soc. Lond. B 1994 257, 1-8 ; G.M. Siriwardena , S.R. Baillie & J.D. Wilson (1998) Variation in the survival rates of some British passerines with respect to their population trends on farmland, Bird Study, 45:3, 276-292 ; Hörak, P., Lebreton, J-D. (2008) Survival of adult great tits Par…	0.627	0.645	-0.012	Ian P. F. Owens and Peter M. Bennett, Mortality Costs of Parental Care and Sexual Dimorphism in birds, Proc. R. Soc. Lond. B 1994 257, 1-8 ; G.M. Siriwardena , S.R. Baillie & J.D. Wilson (1998) Variation in the survival rates of some British passerines with respect to their population trends on farmland, Bird Study, 45:3, 276-292	365	365	0	BWPi 2.0.3: Birds of the Western Palearctic Interactive - DVD ROM, 2006, OUP/BirdGuides Ltd.; de Magalhães, J.P., Budovsky, A., Lehmann, G., Costa, J., Li, Y., Fraifeld, V., & Church, G.M. (2009) The Human Ageing Genomic Resources: online databases and tools for biogerontologists. Aging Cell 8, 65-72.
Passer_domesticus	Passeriformes	Passeridae	bird	0.548	Anderson, T.R. 2006. The Ubiquitous House Sparrow: From Genes to Populations. Oxford University Press: USA.	0.51	Benito, M.M. & Gonzalez-Solis, J. 2007. Sex ratio, sex-specific chick mortality and sexual size dimorphism in birds. Journal of Evolutionary Biology 20: 1522-1530.	ZW	assumed	0.432	0.405	0.028	Ian P. F. Owens and Peter M. Bennett, Mortality Costs of Parental Care and Sexual Dimorphism in birds, Proc. R. Soc. Lond. B 1994 257, 1-8 ; G.M. Siriwardena , S.R. Baillie & J.D. Wilson (1998) Variation in the survival rates of some British passerines with respect to their population trends on farmland, Bird Study, 45:3, 276-292 ; Ringsby, T. H., Sæther, B.-E., Altwegg, R., & Solberg, E. J. (199…	0.463	0.431	0.031	Owens, I. P., & Bennett, P. M. 1994. Mortality costs of parental care and sexual dimorphism in birds. Proc. R. Soc. Lond. B, 257: 1-8.; Ringsby, T. H., Sæther, B. E., Altwegg, R., & Solberg, E. J. 1999. Temporal and spatial variation in survival rates of a house sparrow, Passer domesticus, metapopulation. Oikos, 419-425.; Siriwardena, G. M., Baillie, S. R., & Wilson, J. D. 1998. Variation in the …	243	152	0.204	Lowther, P. E. and C. L. Cink (2006). House Sparrow (Passer domesticus), version 2.0. In The Birds of North America (A. F. Poole, Editor). Cornell Lab of Ornithology, Ithaca, NY, USA.; de Magalhães, J.P., Budovsky, A., Lehmann, G., Costa, J., Li, Y., Fraifeld, V., & Church, G.M. (2009) The Human Ageing Genomic Resources: online databases and tools for biogerontologists. Aging Cell 8, 65-72.; BWPi…
Passerculus_sandwichensis	Passeriformes	Emberizidae	bird	0.491	Wheelwright, N.T., Schultz, C.B. & Hodum, P.J. 1992. Polygyny and Male Parental Care in Savannah Sparrows: Effects on Female Fitness. Behavioral Ecology and Sociobiology 31: 279-289.	0.39	Perlut, N. G., Travis, S. E., Dunbar, C. A., Strong, A. M., & Wright, D. M. 2014. Nestling sex ratios do not support long-term parity in two species with different life-history strategies. The Auk: Ornithological Advances, 131: 224-234.	ZW	assumed	0.464	0.523	-0.052	Daniel E. L. Promislow, Robert Montgomerie and Thomas E. Martin, Mortality Costs of Sexual Dimorphism in Birds, Proc. R. Soc. Lond. B 1992 250, 143-150 ; Wheelwright, N.T., Schultz, C.B. & Hodum, P.J. Polygyny and male parental care in Savannah sparrows: effects on female fitness. Behav Ecol Sociobiol 31, 279–289 (1992)	0.783	0.748	0.02	Promislow, D. E., Montgomerie, R., & Martin, T. E. 1992. Mortality costs of sexual dimorphism in birds. Proc. R. Soc. Lond. B, 250: 143-150.; Wheelwright, N. T., Schultz, C. B., & Hodum, P. J. 1992. Polygyny and male parental care in Savannah sparrows: effects on female fitness. Behavioral Ecology and Sociobiology, 31: 279-289.; Wheelwright, N. T., Russell, G. T., Devine J. P. & Anderson, R. 1994…	365	365	0	Wheelwright, N. T. and J. D. Rising (2008). Savannah Sparrow (Passerculus sandwichensis), version 2.0. In The Birds of North America (A. F. Poole, Editor). Cornell Lab of Ornithology, Ithaca, NY, USA.
Petrochelidon_pyrrhonota	Passeriformes	Hirundinidae	bird	0.569	Brown, C.R. & Brown, M.B. 1995. Cliff Swallow (Petrochelidon pyrrhonota), The Birds of North America Online (A. Poole, Ed.). Ithaca: Cornell Lab of Ornithology	NA		ZW	assumed	0.421	0.426	-0.005	Liker, A. & Székely, T. 2005. Mortality costs of sexual selection and parental care in natural populations of birds. Evolution 59: 890-897.	NA	NA	NA		365	365	0	Brown, C. R., M. B. Brown, P. Pyle, and M. A. Patten (2017). Cliff Swallow (Petrochelidon pyrrhonota), version 3.0. In The Birds of North America (P. G. Rodewald, Editor). Cornell Lab of Ornithology, Ithaca, NY, USA.
Phalacrocorax_harrisi	Suliformes	Phalacrocoracidae	bird	0.485	Valle, C.A. 1995. Effective population size and demography of the rare flightless Galapagos Cormorant. Ecol. Appl. 5: 601–617.	NA		ZW	assumed	0.106	0.057	0.269	Valle, C.A. 1995. Effective population size and demography of the rare flightless Galapagos Cormorant. Ecol. Appl. 5: 601–617.	0.383	0.342	0.049	Valle, C. A. (1995). Effective Population Size and Demography of the Rare Flightless Galapagos Cormorant. Ecological Applications, 5(3), 601–61	456	517	-0.055	Valle, C.A. 1995. Effective population size and demography of the rare flightless Galápagos cormorant. Ecological Applications 5(3), 601-617.; Tindle, RW., Tindle, E., Vagenas, D. & Harris, M.P. 2013. Population dynamics of the Galápagos cormorant Phalacrocorax harrisi in relation to sea temperature. Marine Ornithology 41, 121-133.; Jiménez-Uzcátegui, G., Valle, C.A. & Vargas, F.H. 2012. Longevit…
Phalaropus_fulicarius	Charadriiformes	Scolopacidae	bird	0.676	Whitfield, D.P. 1995. Behaviour and ecology of a polyandrous population of Grey Phalaropes Phalaropus fulicarius in Iceland. Journal of Avian Biology 26: 349-352.	NA		ZW	assumed	0.88	0.94	-0.029	Colwell, M. A., Reynolds, J. D., Gratto, C. L., Schamel, D., & Tracy, D. M. 1988. Phalarope philopatry. Congressus Internationalis Ornithologici, 19, 585-593.	NA	NA	NA		365	365	0	Tracy, D. M., D. Schamel, and J. Dale (2002). Red Phalarope (Phalaropus fulicarius), version 2.0. In The Birds of North America (A. F. Poole and F. B. Gill, Editors). Cornell Lab of Ornithology, Ithaca, NY, USA.; del Hoyo, J., A. Elliot & J. Sargatal, eds. 1992. Handbook of Birds of the World, Vol. 3. Barcelona: Lynx Edicions.; BWPi 2.0.3: Birds of the Western Palearctic Interactive - DVD ROM, 20…
Phalaropus_lobatus	Charadriiformes	Scolopacidae	bird	0.5	Whitfield, D.P. 1990. Male Choice and Sperm Competition as Constraints on Polyandry in the Red-Necked Phalarope Phalaropus lobatus. Behavioral Ecology and Sociobiology 27: 247-254; Reynolds, J.D., Colwell, M.A. & Cooke, F. 1986. Sexual Selection and Spring Arrival Times of Red-Necked and Wilson's Phalaropes. Behavioral Ecology and Sociobiology 18: 303-310; Hildén, O. & Voulanto, S. 1972. Breeding…	0.511	English, W. B., Schamel, D., Tracy, D. M., Westneat, D. F., & Lank, D. B. 2014. Sex ratio varies with egg investment in the red-necked phalarope (Phalaropus lobatus). Behavioral ecology and sociobiology, 68: 1939-1949.	ZW	assumed	NA	NA	NA		NA	NA	NA		365	365	0	Rubega, M. A., D. Schamel, and D. M. Tracy (2000). Red-necked Phalarope (Phalaropus lobatus), version 2.0. In The Birds of North America (A. F. Poole and F. B. Gill, Editors). Cornell Lab of Ornithology, Ithaca, NY, USA.; BWPi 2.0.3: Birds of the Western Palearctic Interactive - DVD ROM, 2006, OUP/BirdGuides Ltd.
Philetairus_socius	Passeriformes	Ploceidae	bird	0.52	Doutrelant, C., Covas, R., Caizergues, A. & du Plessis, M. 2004. Unexpected sex ratio adjustment in a colonial cooperative bird: pairs with helpers produce more of the helping sex whereas pairs without helpers do not. Behav. Ecol. Sociobiol. 56: 149–154.	NA		ZW	assumed	NA	NA	NA		NA	NA	NA		365	365	0	Fry, C.H. & Keith, S. (eds) 2004. The birds of Africa, Volume 7. Academic Press, London.; "Covas, R., Brown, C.R., Anderson, M.D. & Bomberger-Brown, M. 2002. Stabilizing selection on body mass in the sociable weaver Philetairus socius. Proceedings of the Royal Society B 269, 1905–1909.
Philomachus_pugnax	Charadriiformes	Scolopacidae	bird	0.4	Jaatinen, K., Lehikoinen, A. & Lank, D.B. 2010. Female-biased sex ratios and the proportion of cryptic male morphs of migrant juvenile Ruffs (Philomachus pugnax) in Finland. Ornis Fennica 87: 125–134.	0.52	Thuman, K.A., Widemo, F. & Griffith, S.C. 2003. Condition-dependent sex allocation in a lek-breeding wader, the ruff (Philomachus pugnax). Mol Ecol. 2003 Jan;12(1):213-8.	ZW	assumed	0.6	0.73	-0.085	Liker, A. & Székely, T. 2005. Mortality costs of sexual selection and parental care in natural populations of birds. Evolution 59: 890-897.	NA	NA	NA		1095	730	0.176	Higgins, P.J. & S.J.J.F. Davies, eds (1996). Handbook of Australian, New Zealand and Antarctic Birds. Volume Three - Snipe to Pigeons. Melbourne, Victoria: Oxford University Press.; del Hoyo, J., A. Elliot & J. Sargatal, eds. 1992. Handbook of Birds of the World, Vol. 3. Barcelona: Lynx Edicions.; Burton M & Burton R. (2002) International Wildlife Encyclopedia. Marshall Cavendish. New York. Pp. 2…
Phoeniculus_purpureus	Bucerotiformes	Phoeniculidae	bird	0.425	Ligon, J.D. & Ligon, S.H. 1990. Green woodhoopoes: life history traits and sociality. In: P.B. Stacey and W.D. Koenig (eds) Cooperative Breeding in Birds: Long-Term Studies of Ecology and Behaviour. Cambridge University Press	NA		ZW	assumed	0.39	0.28	0.144	Liker, A. & Székely, T. 2005. Mortality costs of sexual selection and parental care in natural populations of birds. Evolution 59: 890-897.	NA	NA	NA		365	365	0	Hawn, A.T., Radford, A.N., & Morné , A.D. 2007. Delayed breeding affects lifetime reproductive success differently in male and female green woodhoopoes. Current Biology 17, 844–849.
Phylloscopus_collybita	Passeriformes	Sylviidae	bird	0.488	BWPi 2.0.3: Birds of the Western Palearctic Interactive - DVD ROM, 2006, OUP/BirdGuides Ltd	NA		ZW	assumed	NA	NA	NA		NA	NA	NA		365	365	0	BWPi 2.0.3: Birds of the Western Palearctic Interactive - DVD ROM, 2006, OUP/BirdGuides Ltd.; de Magalhães, J.P., Budovsky, A., Lehmann, G., Costa, J., Li, Y., Fraifeld, V., & Church, G.M. (2009) The Human Ageing Genomic Resources: online databases and tools for biogerontologists. Aging Cell 8, 65-72.
Phylloscopus_sibilatrix	Passeriformes	Sylviidae	bird	0.506	BWPi 2.0.3: Birds of the Western Palearctic Interactive - DVD ROM, 2006, OUP/BirdGuides Ltd	NA		ZW	assumed	NA	NA	NA		NA	NA	NA		365	365	0	BWPi 2.0.3: Birds of the Western Palearctic Interactive - DVD ROM, 2006, OUP/BirdGuides Ltd.; de Magalhães, J.P., Budovsky, A., Lehmann, G., Costa, J., Li, Y., Fraifeld, V., & Church, G.M. (2009) The Human Ageing Genomic Resources: online databases and tools for biogerontologists. Aging Cell 8, 65-72.
Pica_pica	Passeriformes	Corvidae	bird	0.58	BWPi 2.0.3: Birds of the Western Palearctic Interactive - DVD ROM, 2006, OUP/BirdGuides Ltd	0.45	Slagsvold, T., Husby, M., & Sandvik, J. 1992. Growth and sex ratio of nestlings in two species of crows: how important is hatching asynchrony?. Oecologia, 90: 43-49.	ZW	assumed	0.25	0.4	-0.204	Liker, A. & Székely, T. 2005. Mortality costs of sexual selection and parental care in natural populations of birds. Evolution 59: 890-897.	0.43	0.57	-0.122	Owens, I. P., & Bennett, P. M. 1994. Mortality costs of parental care and sexual dimorphism in birds. Proc. R. Soc. Lond. B, 257: 1-8.	365	365	0	BWPi 2.0.3: Birds of the Western Palearctic Interactive - DVD ROM, 2006, OUP/BirdGuides Ltd.; Birkhead, T.R. (1991). The Magpies: The Ecology and Behaviour of Black-Billed and Yellow-Billed Magpies. T. & A.D. Poyser.
Pogonocichla_stellata	Passeriformes	Muscicapidae	bird	0.545	Githiru, M. & Lens, L. 2006. Demography of an Afrotropical passerine in a highly fragmented landscape. Anim. Conserv. 9: 21–27.	NA		ZW	assumed	0.17	0.57	-0.525	Githiru, M. & Lens, L. 2006. Annual survival and turnover rates of an afrotropical robin in a fragmented forest. Biodivers. Conserv. 15: 3315–3327.	NA	NA	NA		456	456	0	Githiru, M. & Lens, L. 2006. Annual Survival and Turnover Rates of an Afrotropical Robin in a Fragmented Forest. Biodiversity Conservation 15, 3315-3327.
Psaltriparus_minimus	Passeriformes	Aegithalidae	bird	0.574	Sloane, S.A. 2001. Bushtit (Psaltriparus minimus), The Birds of North America Online (A. Poole, Ed.). Ithaca: Cornell Lab of Ornithology	NA		ZW	assumed	NA	NA	NA		NA	NA	NA		365	365	0	Sloane, S. A. (2001). Bushtit (Psaltriparus minimus), version 2.0. In The Birds of North America (A. F. Poole and F. B. Gill, Editors). Cornell Lab of Ornithology, Ithaca, NY, USA.
Pygoscelis_adeliae	Sphenisciformes	Spheniscidae	bird	0.539	Spurr, E.B. 1975. Breeding of adelie penguin Pygoscelis adeliae at Cape Bird. Ibis 117: 324-338.	NA		ZW	assumed	NA	NA	NA		NA	NA	NA		1460	1095	0.125	Ainley, D.G. (2002) The Adélie Penguin: Bellwether of Climate Change. Columbia University Press, New York.; Marchant, S. & Higgins, P.J. (eds) 1990. Handbook of Australian, New Zealand and Antarctic Birds. Volume 1: Ratites to Ducks. Oxford University Press, Melbourne.
Pyrrhula_pyrrhula	Passeriformes	Fringillidae	bird	0.522	Hogstad, O. 2006. Flock composition, agonistic behaviour and body condition of wintering Bullfinches Pyrrhula pyrrhula. Ornis Fennica 83:131–138. 2006	NA		ZW	assumed	0.528	0.593	-0.05	Ian P. F. Owens and Peter M. Bennett, Mortality Costs of Parental Care and Sexual Dimorphism in birds, Proc. R. Soc. Lond. B 1994 257, 1-8 ; G.M. Siriwardena , S.R. Baillie & J.D. Wilson (1998) Variation in the survival rates of some British passerines with respect to their population trends on farmland, Bird Study, 45:3, 276-292	0.637	0.644	-0.005	Siriwardena, G.M., Baillie, S.R. & Wilson, J.D. 1998. Variation in the survival rates of some British passerines with respect to their population trends on farmland. Bird Study 45: 276 - 292.	365	365	0	BWPi 2.0.3: Birds of the Western Palearctic Interactive - DVD ROM, 2006, OUP/BirdGuides Ltd.; de Magalhães, J.P., Budovsky, A., Lehmann, G., Costa, J., Li, Y., Fraifeld, V., & Church, G.M. (2009) The Human Ageing Genomic Resources: online databases and tools for biogerontologists. Aging Cell 8, 65-72.
Quelea_quelea	Passeriformes	Ploceidae	bird	0.576	Breitwisch, R. 1989. Mortality patterns, sex ratios, and parental investment in monogamous birds. Current Ornithology 6: 1-50.; Jaeger, M.M., Erickson, W.A. & Jaeger, M.E. 1979. Sexual segregation of red-billed queleas (Quelea quelea) in the awash river basin of ethiopia. Auk 96: 516-524.	NA		ZW	assumed	NA	NA	NA		NA	NA	NA		365	365	0	Manyama, F. 2013. Factors affecting the attitudes of the local inhabitants of the Kondoa District-Tanzania, toward the Red-billed quelea (Quelea quelea). Master Thesis. Department of Biology. Norwegian University of Science and Technology.
Quiscalus_mexicanus	Passeriformes	Icteridae	bird	0.311	Mayr, E. 1939. The Sex Ratio in Wild Birds. American Naturalist 73: 156-179; Selander, R.K. 1965. On Mating Systems and Sexual Selection. American Naturalist 99: 129-141.	NA		ZW	assumed	NA	NA	NA		NA	NA	NA		730	365	0.301	Johnson, K. and B. D. Peer (2001). Great-tailed Grackle (Quiscalus mexicanus), version 2.0. In The Birds of North America (A. F. Poole and F. B. Gill, Editors). Cornell Lab of Ornithology, Ithaca, NY, USA.
Quiscalus_quiscula	Passeriformes	Icteridae	bird	0.535	Peer, B.D. & Bollinger, E.K. 1997. Common Grackle (Quiscalus quiscula), The Birds of North America Online (A. Poole, Ed.). Ithaca: Cornell Lab of Ornithology	NA		ZW	assumed	0.393	0.448	-0.057	Franklin, A.B., Anderson, D.R. & Burnham, K.P. 2002 Estimation of long-term trends and variation in avian survival probabilities using random effects models. Journal of Applied Statistics 29: 267-287.	NA	NA	NA		NA	NA	NA
Rostratula_benghalensis	Charadriiformes	Rostratulidae	bird	0.684	BWPi 2.0.3: Birds of the Western Palearctic Interactive - DVD ROM, 2006, OUP/BirdGuides Ltd	NA		ZW	assumed	NA	NA	NA		NA	NA	NA		365	730	-0.301	BWPi 2.0.3: Birds of the Western Palearctic Interactive - DVD ROM, 2006, OUP/BirdGuides Ltd.; del Hoyo, J., A. Elliot & J. Sargatal, eds. 1992. Handbook of Birds of the World, Vol. 3. Barcelona: Lynx Editions.; Urban, E.K., Fry, C.H. and Keith, S. 1986. The Birds of Africa, Volume II. Academic Press, London.; Garnett, S. T., J. Szabo, and G. Dutson 2011b. The action plan for Australian birds 2010…
Saxicola_rubetra	Passeriformes	Muscicapidae	bird	0.52	Gruebler, M.U., Schuler, H., Mueller, M. & al. 2008. Female biased mortality caused by anthropogenic nest loss contributes to population decline and adult sex ratio of a meadow bird. Biological Conservation 141: 3040-3049.	NA		ZW	assumed	0.52	0.79	-0.182	Muller, M., Spaar, R., Schifferli, L., Jenni, L., 2005. Effects of changes in farming of subalpine meadows on a grassland bird, the whinchat (Saxicola rubetra). Journal of Ornithology 146, 14–23.	NA	NA	NA		365	365	0	BWPi 2.0.3: Birds of the Western Palearctic Interactive - DVD ROM, 2006, OUP/BirdGuides Ltd.; de Magalhães, J.P., Budovsky, A., Lehmann, G., Costa, J., Li, Y., Fraifeld, V., & Church, G.M. (2009). The Human Ageing Genomic Resources: online databases and tools for biogerontologists. Aging Cell 8, 65-72.
Scolopax_minor	Charadriiformes	Scolopacidae	bird	0.444	Greeley, F. 1953. Sex and Age Studies in Fall-Shot Woodcock (Philohela minor) from Southern Wisconsin. The Journal of Wildlife Management 17: 29-32.	NA		ZW	assumed	0.652	0.493	0.121	Dwyer, T.J. & Nichols, J.D., 1982, Regional population inferences for the american woodcock, In: Woodcock ecology and management, Dwyer, J.T. & Storm, G.L. (eds.), US Fish and Wildlife Service, 12-21 ; Krementz, D.G. & Bruggink, J.G. 2000. Sources of variation in survival and recovery rates of American woodcock. In: D. G. McAuley, J. G. Bruggink, and G. F. Sepik, editors. Proceedings of the ninth…	0.782	0.624	0.098	Dwyer, T.J. & Nichols, J.D., 1982, Regional population inferences for the american woodcock, In: Woodcock ecology and management, Dwyer, J.T. & Storm, G.L. (eds.), US Fish and Wildlife Service, 12-21 ; Krementz, D.G. & Bruggink, J.G. 2000. Sources of variation in survival and recovery rates of American woodcock. In: D. G. McAuley, J. G. Bruggink, and G. F. Sepik, editors. Proceedings of the ninth…	304	304	0	McAuley, D. G., D. M. Keppie, and R. M. Whiting Jr. (2013). American Woodcock (Scolopax minor), version 2.0. In The Birds of North America (A. F. Poole, Editor). Cornell Lab of Ornithology, Ithaca, NY, USA.; de Magalhães, J.P., Budovsky, A., Lehmann, G., Costa, J., Li, Y., Fraifeld, V., & Church, G.M. (2009). The Human Ageing Genomic Resources: online databases and tools for biogerontologists. Ag…
Selasphorus_platycercus	Caprimulgiformes	Trochilidae	bird	0.474	Calder, W.A. & Calder, L.L. 1992. Broad-tailed Hummingbird (Selasphorus platycercus), The Birds of North America Online (A. Poole, Ed.). Ithaca: Cornell Lab of Ornithology	NA		ZW	assumed	0.73	0.3	0.386	Liker, A. & Székely, T. 2005. Mortality costs of sexual selection and parental care in natural populations of birds. Evolution 59: 890-897.	NA	NA	NA		365	365	0	Camfield, A. F., W. A. Calder, and L. L. Calder (2013). Broad-tailed Hummingbird (Selasphorus platycercus), version 2.0. In The Birds of North America (A. F. Poole, Editor). Cornell Lab of Ornithology, Ithaca, NY, USA.
Serinus_serinus	Passeriformes	Fringillidae	bird	0.614	Domenech, J. & Senar, J.C. 1998. Trap type can bias estimates of sex ratio. J. Field Ornithol. 69: 380–385.	NA		ZW	assumed	0.655	0.655	0	Liker, A. & Székely, T. 2005. Mortality costs of sexual selection and parental care in natural populations of birds. Evolution 59: 890-897.	0.464	0.464	0	Michael J. Conroy, Juan Carlos Senar, James E. Hines & Jordi Domenech (1999) Development and application of a mark-recapture model incorporating predicted sex and transitory behaviour, Bird Study, 46:sup1, S62-S73,	365	365	0	BWPi 2.0.3: Birds of the Western Palearctic Interactive - DVD ROM, 2006, OUP/BirdGuides Ltd.; de Magalhães, J.P., Budovsky, A., Lehmann, G., Costa, J., Li, Y., Fraifeld, V., & Church, G.M. (2009). The Human Ageing Genomic Resources: online databases and tools for biogerontologists. Aging Cell 8, 65-72.
Sitta_pusilla	Passeriformes	Sittidae	bird	0.603	Withgott, J.H. & Smith, K.G. 1998. Brown-headed Nuthatch (Sitta pusilla), The Birds of North America Online (A. Poole, Ed.). Ithaca: Cornell Lab of Ornithology	NA		ZW	assumed	0.265	0.326	-0.09	Urbach, D., Cox, R.M., Calsbeek, R. (2013) Progeny sex ratios in a short-lived lizard: seasonal invariance despite sex-specific effects of hatching date on fitness, Evolutionary Ecology, 27, 205-220	NA	NA	NA		365	365	0	Slater, G. L., J. D. Lloyd, J. H. Withgott, and K. G. Smith (2013). Brown-headed Nuthatch (Sitta pusilla), version 2.0. In The Birds of North America (A. F. Poole, Editor). Cornell Lab of Ornithology, Ithaca, NY, USA.; de Magalhães, J.P., Budovsky, A., Lehmann, G., Costa, J., Li, Y., Fraifeld, V., & Church, G.M. (2009). The Human Ageing Genomic Resources: online databases and tools for biogeronto…
Sitta_pygmaea	Passeriformes	Sittidae	bird	0.636	Kingery, H.E. & Ghalambor, C.K. 2001. Pygmy Nuthatch (Sitta pygmaea), The Birds of North America Online (A. Poole, Ed.). Ithaca: Cornell Lab of Ornithology	NA		ZW	assumed	0.36	0.51	-0.151	Liker, A. & Székely, T. 2005. Mortality costs of sexual selection and parental care in natural populations of birds. Evolution 59: 890-897.	NA	NA	NA		365	365	0	Kingery, H. E. and C. K. Ghalambor (2001). Pygmy Nuthatch (Sitta pygmaea), version 2.0. In The Birds of North America (A. F. Poole and F. B. Gill, Editors). Cornell Lab of Ornithology, Ithaca, NY, USA.
Somateria_mollissima	Anseriformes	Anatidae	bird	0.505	Lehikoinen, A., Christensen T.K. & Ost, M. & al. 2008. Large-scale change in the sex ratio of a declining eider Somateria mollissima population. Wildlife Biology 14: 288-301.	0.495	Lehikoinen, A., Ost, M., Hollmen, T. & al. 2008. Does sex-specific duckling mortality contribute to male bias in adult common eiders? Condor 110: 574-578.	ZW	assumed	0.06	0.06	0	Oppel, S. & A. N. Powell (2010): Age-specific survival estimates for king eiders derived from satellite telemetry. Condor 112: 323-330	NA	NA	NA		1095	730	0.176	Goudie, R. I., G. J. Robertson, and A. Reed (2000). Common Eider (Somateria mollissima), version 2.0. In The Birds of North America (A. F. Poole and F. B. Gill, Editors). Cornell Lab of Ornithology, Ithaca, NY, USA.
Spiza_americana	Passeriformes	Cardinalidae	bird	0.55	Zimmerman, J.L. 1966. Polygyny in the Dickcissel. Auk 83: 534-546.	NA		ZW	assumed	NA	NA	NA		NA	NA	NA		365	365	0	Temple, S. A. (2002). Dickcissel (Spiza americana), version 2.0. In The Birds of North America (A. F. Poole and F. B. Gill, Editors). Cornell Lab of Ornithology, Ithaca, NY, USA.
Sterna_dougallii	Charadriiformes	Laridae	bird	0.441	Nisbet, I.C.T. & Spendelow, J.A. 1999. Contribution of research to management and recovery of the Roseate Tern: review of a twelve-year project. Waterbirds 22: 239–252.	0.45	Benito, M.M. & Gonzalez-Solis, J. 2007. Sex ratio, sex-specific chick mortality and sexual size dimorphism in birds. Journal of Evolutionary Biology 20: 1522-1530.	ZW	assumed	0.39	0.438	-0.05	Nisbet, I.C.T., Monticelli, D., Spendelow, J.A., Szczys, P. (2016) Prebreeding survival of Roseate Terns Sterna dougallii varies with sex, hatching order and hatching date, Ibis 158:2, 327-334	0.399	0.304	0.118	Nisbet, I. C., Monticelli, D., Spendelow, J. A., & Szczys, P. 2016. Prebreeding survival of Roseate Terns Sterna dougallii varies with sex, hatching order and hatching date. Ibis, 158: 327-334.	730	1095	-0.176	Nisbet, I. C. T., M. Gochfeld, and J. Burger (2014). Roseate Tern (Sterna dougallii), version 2.0. In The Birds of North America (A. F. Poole, Editor). Cornell Lab of Ornithology, Ithaca, NY, USA.
Strigops_habroptila	Psittaciformes	Psittacidae	bird	0.62	Clout, M.N., Elliott, G.P. & Robertson, B.C. 2002. Effects of supplementary feeding on the offspring sex ratio of kakapo: a dilemma for the conservation of a polygynous parrot. Biological Conservation 107: 13-18.	NA		ZW	assumed	NA	NA	NA		NA	NA	NA		1825	3285	-0.255	Powlesland, R.G., Merton, D.V. & Cockrem, J.F. 2006. A parrot apart: the natural history of the kakapo (Strigops habroptilus), and the context of its conservation management. Notornis 53, 3-26; de Magalhães, J.P., Budovsky, A., Lehmann, G., Costa, J., Li, Y., Fraifeld, V., & Church, G.M. (2009). The Human Ageing Genomic Resources: online databases and tools for biogerontologists. Aging Cell 8, 65…
Struthidea_cinerea	Passeriformes	Corcoracidae	bird	0.57	Higgins, P.J., Peter, J.M. & Cowling, S.J. (eds) 2006. Handbook of Australian, New Zealand and Antarctic Birds. Volume 7:Boatbill to Starlings. Oxford University Press, Melbourne.	0.547	Woxvold, I. A., & Magrath, M. J. 2008. Sex-biases in the hatching sequence of cooperatively breeding apostlebirds Struthidea cinerea. Evolutionary ecology, 22: 139-151.	ZW	assumed	NA	NA	NA		NA	NA	NA		608	730	-0.079	Chapman, G. 1998. The Social Life of the Apostlebird Struthidea cinerea. Emu - Austral Ornithology, 98(3), 178–183.; Higgins, P.J., Peter, J.M. & Cowling, S.J. (Eds) 2006. Handbook of Australian, New Zealand and Antarctic Birds. Volume 7: Boatbill to Starlings. Oxford University Press, Melbourne.
Sturnus_vulgaris	Passeriformes	Sturnidae	bird	0.626	Coulson, J.C. 1960. A Study of the Mortality of the Starling Based on Ringing Recoveries. Journal of Animal Ecology 29: 251-271.	0.43	Benito, M.M. & Gonzalez-Solis, J. 2007. Sex ratio, sex-specific chick mortality and sexual size dimorphism in birds. Journal of Evolutionary Biology 20: 1522-1530.	ZW	assumed	0.463	0.499	-0.033	Coulson, J.C. 1960. A Study of the Mortality of the Starling Based on Ringing Recoveries. Journal of Animal Ecology 29: 251-271.	NA	NA	NA		365	365	0	BWPi 2.0.3: Birds of the Western Palearctic Interactive - DVD ROM, 2006, OUP/BirdGuides Ltd; Cabe, P. R. (1993). European Starling (Sturnus vulgaris), version 2.0. In The Birds of North America (A. F. Poole and F. B. Gill, Editors). Cornell Lab of Ornithology, Ithaca, NY, USA.
Sula_granti	Suliformes	Sulidae	bird	0.589	Townsend, H.M. & Anderson D. J. 2007. Assessment of costs of reproduction in a pelagic seabird using multistate mark-recapture models. Evolution 61: 1956-1968.	0.481	Maness, T.J., Westbrock, M.A. & Anderson, D.J. 2007. Ontogenic sex ratio variation in nazca boobies ends in male-biased adult sex ratio. Waterbirds 30: 10-16.	ZW	assumed	0.095	0.095	0	Townsend, H.M. & Anderson D. J. 2007. Assessment of costs of reproduction in a pelagic seabird using multistate mark-recapture models. Evolution 61: 1956-1968.	NA	NA	NA		1460	1460	0	Huyvaert, K.P., & Anderson, D. J. 2004. Limited dispersal by Nazca boobiesSula granti. Journal of Avian Biology, 35(1), 46–53.; Anderson, D.J. Porter, E.T. & Ferree, E.D. 2004. Non-Breeding Nazca Boobies (Sula granti) Show Social and Sexual Interest in Chicks: Behavioural and Ecological Aspects. Behaviour, 141(8), 959-977.
Sula_leucogaster	Suliformes	Sulidae	bird	0.427	Tershy, B.R. & Croll, D.A. 2000. Parental investment, adult sex ratios, and sexual selection in a socially monogamous seabird. Behavioral Ecology and Sociobiology 48: 52-60.	NA		ZW	assumed	NA	NA	NA		NA	NA	NA		243	243	0	Schreiber, E. A. and R. L. Norton (2002). Brown Booby (Sula leucogaster), version 2.0. In The Birds of North America (A. F. Poole and F. B. Gill, Editors). Cornell Lab of Ornithology, Ithaca, NY, USA.
Taeniopygia_guttata	Passeriformes	Estrildidae	bird	0.518	Higgins, P.J., Peter, J.M. & Cowling, S.J. (eds) 2006. Handbook of Australian, New Zealand and Antarctic Birds. Volume 7:Boatbill to Starlings. Oxford University Press, Melbourne.	0.52	Benito, M.M. & Gonzalez-Solis, J. 2007. Sex ratio, sex-specific chick mortality and sexual size dimorphism in birds. Journal of Evolutionary Biology 20: 1522-1530.	ZW	assumed	NA	NA	NA		NA	NA	NA		61	61	0	Higgins, P.J., Peter, J.M. & Cowling, S.J. (eds) 2006. Handbook of Australian, New Zealand and Antarctic Birds. Volume 7: Boatbill to Starlings. Oxford University Press, Melbourne.; de Magalhães, J.P., Budovsky, A., Lehmann, G., Costa, J., Li, Y., Fraifeld, V., & Church, G.M. (2009). The Human Ageing Genomic Resources: online databases and tools for biogerontologists. Aging Cell 8, 65-72.
Tetrao_tetrix	Galliformes	Phasianidae	bird	0.61	Hanson, W.R. & Soikkeli, M. 1984. Group size and sex ratios among finnish black grouse Tetrao tetrix. Ornis Fennica 61 : 65-68.	NA		ZW	assumed	0.36	0.47	-0.116	Ian P. F. Owens and Peter M. Bennett, Mortality Costs of Parental Care and Sexual Dimorphism in birds, Proc. R. Soc. Lond. B 1994 257, 1-8 ; Lindström, J., Rintimaki, P.T. & Storch, I., 1998, Black grouse, BWP Update, 2, 173-191	NA	NA	NA		365	365	0	BWPi 2.0.3: Birds of the Western Palearctic Interactive - DVD ROM, 2006, OUP/BirdGuides Ltd.; de Magalhães, J.P., Budovsky, A., Lehmann, G., Costa, J., Li, Y., Fraifeld, V., & Church, G.M. (2009). The Human Ageing Genomic Resources: online databases and tools for biogerontologists. Aging Cell 8, 65-72.
Tetrao_urogallus	Galliformes	Phasianidae	bird	0.375	Helle, P., Kurki, S. & Linden, H. 1999. Change in the sex ratio of the Finnish capercaillie Tetrao urogallus population. Wildlife Biology 5: 25-31.	NA		ZW	assumed	0.19	0.37	-0.289	Liker, A. & Székely, T. 2005. Mortality costs of sexual selection and parental care in natural populations of birds. Evolution 59: 890-897.	0.5	0.455	0.041	Ian P. F. Owens and Peter M. Bennett, Mortality Costs of Parental Care and Sexual Dimorphism in birds, Proc. R. Soc. Lond. B 1994 257, 1-8 ; Moss, Robert & PICOZZI, NICHOLAS & SUMMERS, RON & Baines, David. (2000). Capercaillie Tetrao urogallus in Scotland - Demography of a declining population. Ibis. 142. 259 – 267	1095	365	0.477	Cramp, S. 1980. Handbook of the birds of Europe, the Midlle East and North Africa. Volume 2. Oxford University Press.; BWPi 2.0.3: Birds of the Western Palearctic Interactive - DVD ROM, 2006, OUP/BirdGuides Ltd.
Tetrax_tetrax	Otidiformes	Otididae	bird	0.513	Delgado, M.P., Morales, M.B., Traba, J. & García de la Morena, E.L. 2009. Determining the effects of habitat management and climate on the population trends of a declining steppe bird. Ibis, 151: 440-451.; Iñigo, A. & Barov, B. 2010. Action plan for the little bustard Tetrax tetrax in the European Union. SEO BirdLife and BirdLife International for the European Commission.	NA		ZW	assumed	NA	NA	NA		NA	NA	NA		730	365	0.301	Morales, M., Bretagnolle, V. & Arroyo, B. 2005. Viability of the Endangered Little Bustard Tetrax tetrax Population of Western France. Biodiversity Conservation 14(13), 3135–3150.
Troglodytes_aedon	Passeriformes	Troglodytidae	bird	0.524	Kendeigh, S.C. & Baldwin, S.P. 1937. Factors Affecting Yearly Abundance of Passerine Birds. Ecological Monographs 7: 91-123.	NA		ZW	assumed	0.71	0.765	-0.032	Verheijen, B.H.F., Rintoul, D.A., Sandercrock, B.K. (2017) Habitat guild drives variation in apparent survival of landbirds in the Great Plains, The Wilson Journal of Ornithology 129:2, 259-270	NA	NA	NA		365	365	0	Johnson, L. S. (2014). House Wren (Troglodytes aedon), version 2.0. In The Birds of North America (A. F. Poole, Editor). Cornell Lab of Ornithology, Ithaca, NY, USA.
Turdus_merula	Passeriformes	Turdidae	bird	0.565	Post, P. & Gotmark, F. 2006. Foraging behavior and predation risk in male and female Eurasian Blackbirds (Turdus merula) during the breeding season. Auk 123: 162-170.	NA		ZW	assumed	0.354	0.358	-0.005	G.M. Siriwardena , S.R. Baillie & J.D. Wilson (1998) Variation in the survival rates of some British passerines with respect to their population trends on farmland, Bird Study, 45:3, 276-292 ; Robinson, R.A., Kew, J.J., Kew, A.J. (2010) Survival of suburban blackbirds Turdus merula varies seasonally but not by sex, Journal of Avian Biology 41:1, 83-87; Miller, M.W., Aradis, A., Landucci, G. (2003…	0.395	0.412	-0.018	Siriwardena, G.M., Baillie, S.R. & Wilson, J.D. 1998. Variation in the survival rates of some British passerines with respect to their population trends on farmland. Bird Study 45: 276 - 292.	274	274	0	BWPi 2.0.3: Birds of the Western Palearctic Interactive - DVD ROM, 2006, OUP/BirdGuides Ltd; Higgins, P.J., Pter, J.M. & Cowling, S.J. 2006. Handbook of Australian, New Zealand & Antarctic Birds, Vol 7. Boatbill to Starlings. Oxford University Press. Melbourne.
Tympanuchus_cupido	Galliformes	Phasianidae	bird	0.566	Johnson, J.A., Schroeder, M.A. & Robb, L.A. 2011. Greater Prairie-Chicken (Tympanuchus cupido), The Birds of North America Online (A. Poole, Ed.). Ithaca: Cornell Lab of Ornithology	NA		ZW	assumed	0.55	0.51	0.033	Liker, A. & Székely, T. 2005. Mortality costs of sexual selection and parental care in natural populations of birds. Evolution 59: 890-897.	0.52	0.59	-0.055	Johnson, Jeff A., Michael A. Schroeder and Leslie A. Robb. 2011. Greater Prairie-Chicken (Tympanuchus cupido), version 2.0. In The Birds of North America (P. G. Rodewald, editor). Cornell Lab of Ornithology, Ithaca, New York, USA.	183	365	-0.3	Johnson, J. A., M. A. Schroeder, and L. A. Robb (2011). Greater Prairie-Chicken (Tympanuchus cupido), version 2.0. In The Birds of North America (A. F. Poole, Editor). Cornell Lab of Ornithology, Ithaca, NY, USA.
Vanellus_vanellus	Charadriiformes	Charadriidae	bird	0.447	Byrkjedal, I., Gronstol, G.B., Lislevand, T. & al. 1997. Mating systems and territory in Lapwings Vanellus vanellus. Ibis 139: 129-137; Parish, D.M.B., Thompson, P.S. & Coulson, J.C. 1997. Mating systems in the Lapwing Vanellus vanellus. Ibis 139: 138-143.	0.502	Lislevand, T., Byrkjedal, I., Borge, T. & Sætre, G-P. 2005. Egg size in relation to sex of embryo, brood sex ratios and laying sequence in northern lapwings (Vanellus vanellus). J. Zool., Lond. 267: 81–87.	ZW	assumed	NA	NA	NA		NA	NA	NA		365	365	0	BWPi 2.0.3: Birds of the Western Palearctic Interactive - DVD ROM, 2006, OUP/BirdGuides Ltd.; del Hoyo, J., A. Elliot & J. Sargatal, eds. 1992. Handbook of Birds of the World, Vol. 3. Barcelona: Lynx Editions.; Urban, E.K., Fry, C.H. & Keith, S. (1986) The Birds of Africa, Volume II. Academic Press, London.
Vireo_atricapilla	Passeriformes	Vireonidae	bird	0.54	Grzybowski, J.A. 1995. Black-capped Vireo (Vireo atricapilla), The Birds of North America Online (A. Poole, Ed.). Ithaca: Cornell Lab of Ornithology	NA		ZW	assumed	0.298	0.593	-0.299	Promislow, D.E.L., Montgomerie, R. & Martin, T.E. 1994. Sexual selection and survival in North American waterfowl. Evolution 48: 2045-2050.	NA	NA	NA		365	365	0	Grzybowski, J. A. (1995). Black-capped Vireo (Vireo atricapilla), version 2.0. In The Birds of North America (A. F. Poole and F. B. Gill, Editors). Cornell Lab of Ornithology, Ithaca, NY, USA.
Vireo_bellii	Passeriformes	Vireonidae	bird	0.555	Kus, B., Hopp, S.L., Johnson, R.R. & Brown, B.T. 2010. Bell's Vireo (Vireo bellii), The Birds of North America Online (A. Poole, Ed.). Ithaca: Cornell Lab of Ornithology	NA		ZW	assumed	0.315	0.5	-0.201	Verheijen, B.H.F., Rintoul, D.A., Sandercrock, B.K. (2017) Habitat guild drives variation in apparent survival of landbirds in the Great Plains, The Wilson Journal of Ornithology 129:2, 259-270 ; Joel M. Budnik, Mark R. Ryan, Frank R. Thompson III, Demography of Bell's Vireos in Missouri Grassland-Shrub Habitats, The Auk, Volume 117, Issue 4, 1 October 2000, Pages 925–935	NA	NA	NA		365	365	0	Kus, B., S. L. Hopp, R. R. Johnson, and B. T. Brown (2010). Bell's Vireo (Vireo bellii), version 2.0. In The Birds of North America (A. F. Poole, Editor). Cornell Lab of Ornithology, Ithaca, NY, USA.; de Magalhães, J.P., Budovsky, A., Lehmann, G., Costa, J., Li, Y., Fraifeld, V., & Church, G.M. (2009). The Human Ageing Genomic Resources: online databases and tools for biogerontologists. Aging Cel…
Vireo_olivaceus	Passeriformes	Vireonidae	bird	0.56	Cimprich, D.A., Moore, F.R. & Guilfoyle, M.P. 2000. Red-eyed Vireo (Vireo olivaceus), The Birds of North America Online (A. Poole, Ed.). Ithaca: Cornell Lab of Ornithology	NA		ZW	assumed	0.59	0.79	-0.127	Verheijen, B. H., Rintoul, D. A., & Sandercock, B. K. 2017. Habitat guild drives variation in apparent survival of landbirds in the great plains. The Wilson Journal of Ornithology, 129: 259-270.	NA	NA	NA		365	365	0	Cimprich, D. A., F. R. Moore, and M. P. Guilfoyle (2000). Red-eyed/Chivi Vireo (Vireo olivaceus/chivi), version 2.0. In The Birds of North America (A. F. Poole and F. B. Gill, Editors). Cornell Lab of Ornithology, Ithaca, NY, USA.; de Magalhães, J.P., Budovsky, A., Lehmann, G., Costa, J., Li, Y., Fraifeld, V., & Church, G.M. (2009). The Human Ageing Genomic Resources: online databases and tools f…
Wilsonia_pusilla	Passeriformes	Parulidae	bird	0.608	Ammon, E.M. & Gilbert, W.M. 1999. Wilson's Warbler (Cardellina pusilla), The Birds of North America Online (A. Poole, Ed.). Ithaca: Cornell Lab of Ornithology	NA		ZW	assumed	0.477	0.548	-0.06	Liker, A. & Székely, T. 2005. Mortality costs of sexual selection and parental care in natural populations of birds. Evolution 59: 890-897.	NA	NA	NA		365	365	0	Ammon, E. M. and W. M. Gilbert (1999). Wilson's Warbler (Cardellina pusilla), version 2.0. In The Birds of North America (A. F. Poole and F. B. Gill, Editors). Cornell Lab of Ornithology, Ithaca, NY, USA.
Xanthocephalus_xanthocephalus	Passeriformes	Icteridae	bird	0.248	Lederer, R.J. 1978. Fluctuation of a marsh habitat and the reproductive strategy of the yellow-headed blackbird. Great Basin Naturalist 38: 85-89.	0.51	Benito, M.M. & Gonzalez-Solis, J. 2007. Sex ratio, sex-specific chick mortality and sexual size dimorphism in birds. Journal of Evolutionary Biology 20: 1522-1530.	ZW	assumed	0.415	0.247	0.225	Liker, A. & Székely, T. 2005. Mortality costs of sexual selection and parental care in natural populations of birds. Evolution 59: 890-897.	0.547	0.587	-0.031	Twedt, Daniel J. and Richard D. Crawford. 1995. Yellow-headed Blackbird (Xanthocephalus xanthocephalus), The Birds of North America Online (A. Poole, Ed.). Ithaca: Cornell Lab of Ornithology	578	289	0.301	Twedt, D. J. and R. D. Crawford (1995). Yellow-headed Blackbird (Xanthocephalus xanthocephalus), version 2.0. In The Birds of North America (A. F. Poole and F. B. Gill, Editors). Cornell Lab of Ornithology, Ithaca, NY, USA.
Zonotrichia_leucophrys	Passeriformes	Emberizidae	bird	0.535	Norment, C.J. 1992. Comparative breeding biology of Harris sparrows and Gambel white-crowned sparrows in the Northwest Territories, Canada. Condor 94: 955-975; Morton, M.L., Horstmann, J.H. & Osburn, J.M. 1972. Reproductive Cycle and Nesting Success of the Mountain White-Crowned Sparrow (Zonotrichia Leucophrys Oriantha) in the Central Sierra Nevada. Condor 74: 152-l 63; King, J.R & Mewaldt, L.R. …	0.53	Benito, M.M. & Gonzalez-Solis, J. 2007. Sex ratio, sex-specific chick mortality and sexual size dimorphism in birds. Journal of Evolutionary Biology 20: 1522-1530.	ZW	assumed	0.63	0.69	-0.04	Liker, A. & Székely, T. 2005. Mortality costs of sexual selection and parental care in natural populations of birds. Evolution 59: 890-897.	0.861	0.9	-0.019	Morton, M. (1992). Effects of Sex and Birth Date on Premigration Biology, Migration Schedules, Return Rates and Natal Dispersal in the Mountain White-Crowned Sparrow. The Condor, 94(1), 117-133.	365	365	0	Chilton, G., M. C. Baker, C. D. Barrentine, and M. A. Cunningham (1995). White-crowned Sparrow (Zonotrichia leucophrys), version 2.0. In The Birds of North America (A. F. Poole and F. B. Gill, Editors). Cornell Lab of Ornithology, Ithaca, NY, USA.
Zonotrichia_querula	Passeriformes	Emberizidae	bird	0.495	Norment, C.J. 1992. Comparative breeding biology of Harris sparrows and Gambel white-crowned sparrows in the Northwest Territories, Canada. Condor 94: 955-975.	NA		ZW	assumed	NA	NA	NA		NA	NA	NA		365	365	0	de Magalhães, J.P., Budovsky, A., Lehmann, G., Costa, J., Li, Y., Fraifeld, V., & Church, G.M. (2009). The Human Ageing Genomic Resources: online databases and tools for biogerontologists. Aging Cell 8, 65-72.
Acinonyx_jubatus	Carnivora	Felidae	mammal	0.44		NA		XY	assumed	0.513	0.198	0.413	Kelly, M. J. et al. Demography of the Serengeti cheetah (Acinonyx jubatus) population: the first 25 years. J. Zool. 244, 473–488 (1998).	0.677	0.525	0.11	Kelly, M. J. et al. Demography of the Serengeti cheetah (Acinonyx jubatus) population: the first 25 years. J. Zool. 244, 473–488 (1998).	456	599	-0.118	Myhrvold, N. P. et al. (2015) An amniote life-history database to perform comparative analyses with birds, mammals, and reptiles. Ecology 96, 3109–000
Aepyceros_melampus	Artiodactyla	Bovidae	mammal	0.25	Mitani, J. C., Gros-Louis, J., & Richards, A. F. (1996). Sexual Dimorphism, the Operational Sex Ratio, and the Intensity of Male Competition in Polygynous Primates. The American Naturalist, 147(6), 966–980	NA		XY	assumed	0.166	0.164	0.005	Spinage, C. A. African Ungulate Life Tables. Ecology 53, 645–652 (1972).	NA	NA	NA		395	477	-0.082	Myhrvold, N. P. et al. (2015) An amniote life-history database to perform comparative analyses with birds, mammals, and reptiles. Ecology 96, 3109–000
Alcelaphus_buselaphus	Artiodactyla	Bovidae	mammal	0.566	Berger, J., & Gompper, M. E. 1999. Sex ratios in extant ungulates: products of contemporary predation or past life histories? Journal of Mammalogy, 80: 1084-1113.	NA		XY	assumed	NA	NA	NA		NA	NA	NA		NA	NA	NA
Alces_alces	Artiodactyla	Cervidae	mammal	0.383	Berger, J., & Gompper, M. E. 1999. Sex ratios in extant ungulates: products of contemporary predation or past life histories? Journal of Mammalogy, 80: 1084-1113.	NA		XY	assumed	0.129	0.122	0.024	Wolfe, M. L. (1977). Mortality patterns in the Isle Royale moose population. American Midland Naturalist, 267-279.	0.058	0.038	0.184	Wolfe, M. L. (1977). Mortality patterns in the Isle Royale moose population. American Midland Naturalist, 267-279.	NA	NA	NA
Alouatta_caraya	Primates	Atelidae	mammal	0.39	Mitani, J. C., Gros-Louis, J., & Richards, A. F. (1996). Sexual Dimorphism, the Operational Sex Ratio, and the Intensity of Male Competition in Polygynous Primates. The American Naturalist, 147(6), 966–980	NA		XY	assumed	NA	NA	NA		NA	NA	NA		928	1215	-0.117	Myhrvold, N. P. et al. (2015) An amniote life-history database to perform comparative analyses with birds, mammals, and reptiles. Ecology 96, 3109–000
Alouatta_palliata	Primates	Atelidae	mammal	0.3	Mitani, J. C., Gros-Louis, J., & Richards, A. F. (1996). Sexual Dimorphism, the Operational Sex Ratio, and the Intensity of Male Competition in Polygynous Primates. The American Naturalist, 147(6), 966–980	NA		XY	assumed	NA	NA	NA		0.45	0.4	0.051	Froehlich, J. W., Thorington, R. W., & Otis, J. S. 1981. The demography of howler monkeys (Alouatta palliata) on Barro Colorado Island, Panama. International Journal of Primatology, 2: 207-236.	1278	1287	-0.003	Myhrvold, N. P. et al. (2015) An amniote life-history database to perform comparative analyses with birds, mammals, and reptiles. Ecology 96, 3109–000
Alouatta_seniculus	Primates	Atelidae	mammal	0.46	Mitani, J. C., Gros-Louis, J., & Richards, A. F. (1996). Sexual Dimorphism, the Operational Sex Ratio, and the Intensity of Male Competition in Polygynous Primates. The American Naturalist, 147(6), 966–980	0.489	Rudran, R., & Fernandez-Duque, E. 2003. Demographic changes over thirty years in a red howler population in Venezuela. International Journal of Primatology, 24: 925-947.	XY	assumed	NA	NA	NA		NA	NA	NA		NA	NA	NA
Antidorcas_marsupialis	Artiodactyla	Bovidae	mammal	0.35	Bednekoff, P.A., Ritter, R. C. (1997) Adult sex ratio of a wild population of springbok (Antidorcas marsupialis) at Nxai Pan, Botswana, 27:1, 22-24	0.519	Krüger, O., Radford, A. N., Anderson, C., & Liversidge, R. 2005. Successful sons or superior daughters: sex–ratio variation in springbok. Proceedings of the Royal Society B: Biological Sciences, 272: 375-381.	XY	assumed	NA	NA	NA		NA	NA	NA		565	213	0.424	Myhrvold, N. P. et al. (2015) An amniote life-history database to perform comparative analyses with birds, mammals, and reptiles. Ecology 96, 3109–000
Antilocapra_americana	Artiodactyla	Antilocapridae	mammal	0.355	Berger, J., & Gompper, M. E. 1999. Sex ratios in extant ungulates: products of contemporary predation or past life histories? Journal of Mammalogy, 80: 1084-1113.	NA		XY	assumed	0.169	0.111	0.183	Byers, J. A. 1997. American pronghorn: social adaptations and the ghosts of predators past. University of Chicago Press.	0.914	0.889	0.012	Byers, J. A. 1997. American pronghorn: social adaptations and the ghosts of predators past. University of Chicago Press.	547	540.84	0.005	Myhrvold, N. P. et al. (2015) An amniote life-history database to perform comparative analyses with birds, mammals, and reptiles. Ecology 96, 3109–000
Antilope_cervicapra	Artiodactyla	Bovidae	mammal	0.436	Berger, J., & Gompper, M. E. 1999. Sex ratios in extant ungulates: products of contemporary predation or past life histories? Journal of Mammalogy, 80: 1084-1113.	NA		XY	assumed	NA	NA	NA		NA	NA	NA		NA	NA	NA
Axis_axis	Artiodactyla	Cervidae	mammal	0.412	Berger, J., & Gompper, M. E. 1999. Sex ratios in extant ungulates: products of contemporary predation or past life histories? Journal of Mammalogy, 80: 1084-1113.	NA		XY	assumed	NA	NA	NA		NA	NA	NA		913	654.84	0.144	Myhrvold, N. P. et al. (2015) An amniote life-history database to perform comparative analyses with birds, mammals, and reptiles. Ecology 96, 3109–000
Axis_porcinus	Artiodactyla	Cervidae	mammal	0.429	Berger, J., & Gompper, M. E. 1999. Sex ratios in extant ungulates: products of contemporary predation or past life histories? Journal of Mammalogy, 80: 1084-1113.	NA		XY	assumed	NA	NA	NA		NA	NA	NA		NA	NA	NA
Beatragus_hunteri	Artiodactyla	Bovidae	mammal	0.43	Andanje, S.A., Ottichilo, W.K. (1999) Population status and feeding habits of the translocated sub- population of Hunter’s antelope or hirola (Beatragus hunteri, Sclater, 1889) in Tsavo East National Park, Kenya, African Journal of Ecology 37, 38-48	NA		XY	assumed	NA	NA	NA		NA	NA	NA		1278	652	0.292	Myhrvold, N. P. et al. (2015) An amniote life-history database to perform comparative analyses with birds, mammals, and reptiles. Ecology 96, 3109–000
Bison_bison	Artiodactyla	Bovidae	mammal	0.452	Berger, J., & Gompper, M. E. 1999. Sex ratios in extant ungulates: products of contemporary predation or past life histories? Journal of Mammalogy, 80: 1084-1113.	NA		XY	assumed	0.082	0.096	-0.068	Millspaugh, J. J., Gitzen, R. A., Licht, D. S., Amelon, S., Bonnot, T. W., Jachowski, D. S., ... & Rittenhouse, C. D. 2008. Effects of culling on bison demographics in Wind Cave National Park, South Dakota. Natural Areas Journal, 28: 240-250.	0.071	0.234	-0.518	Millspaugh, J. J., Gitzen, R. A., Licht, D. S., Amelon, S., Bonnot, T. W., Jachowski, D. S., ... & Rittenhouse, C. D. 2008. Effects of culling on bison demographics in Wind Cave National Park, South Dakota. Natural Areas Journal, 28: 240-250.	821	912	-0.046	Myhrvold, N. P. et al. (2015) An amniote life-history database to perform comparative analyses with birds, mammals, and reptiles. Ecology 96, 3109–000
Blarina_carolinensis	Eulipotyphla	Soricidae	mammal	0.46	Berger, J., & Gompper, M. E. 1999. Sex ratios in extant ungulates: products of contemporary predation or past life histories? Journal of Mammalogy, 80: 1084-1113.	NA		XY	assumed	NA	NA	NA		NA	NA	NA		65	67	-0.013	Myhrvold, N. P. et al. (2015) An amniote life-history database to perform comparative analyses with birds, mammals, and reptiles. Ecology 96, 3109–000
Blastoceros_campestris	Artiodactyla	Cervidae	mammal	0.438	Berger, J., & Gompper, M. E. 1999. Sex ratios in extant ungulates: products of contemporary predation or past life histories? Journal of Mammalogy, 80: 1084-1113.	NA		XY	assumed	NA	NA	NA		NA	NA	NA		NA	NA	NA
Blastoceros_dichotomus	Artiodactyla	Cervidae	mammal	0.265	Berger, J., & Gompper, M. E. 1999. Sex ratios in extant ungulates: products of contemporary predation or past life histories? Journal of Mammalogy, 80: 1084-1113.	NA		XY	assumed	NA	NA	NA		NA	NA	NA		NA	NA	NA
Bos_taurus	Artiodactyla	Bovidae	mammal	0.432	Berger, J., & Gompper, M. E. 1999. Sex ratios in extant ungulates: products of contemporary predation or past life histories? Journal of Mammalogy, 80: 1084-1113.	NA		XY	assumed	NA	NA	NA		NA	NA	NA		365.25	548	-0.176	Myhrvold, N. P. et al. (2015) An amniote life-history database to perform comparative analyses with birds, mammals, and reptiles. Ecology 96, 3109–000
Boselaphus_tragocamelus	Artiodactyla	Bovidae	mammal	0.371	Berger, J., & Gompper, M. E. 1999. Sex ratios in extant ungulates: products of contemporary predation or past life histories? Journal of Mammalogy, 80: 1084-1113.	NA		XY	assumed	NA	NA	NA		NA	NA	NA		NA	NA	NA
Bubalus_bubalis	Artiodactyla	Bovidae	mammal	0.502	Berger, J., & Gompper, M. E. 1999. Sex ratios in extant ungulates: products of contemporary predation or past life histories? Journal of Mammalogy, 80: 1084-1113.	NA		XY	assumed	NA	NA	NA		NA	NA	NA		NA	NA	NA
Caperea_marginata	Artiodactyla	Neobalanaeidae	mammal	0.41	Kemper, C.M. (2002) DISTRIBUTION OF THE PYGMY RIGHT WHALE, CAPEREA MARGINATA, IN THE AUSTRALASIAN REGION, Marine Mammal Science 18:1 99-111	NA		XY	assumed	NA	NA	NA		NA	NA	NA		NA	NA	NA
Capra_aegagrus	Artiodactyla	Bovidae	mammal	0.524	Berger, J., & Gompper, M. E. 1999. Sex ratios in extant ungulates: products of contemporary predation or past life histories? Journal of Mammalogy, 80: 1084-1113.	NA		XY	assumed	0.286	0.203	0.149	Magomedov, M. R. D., Akhmedov, E. G., & Nazrullaev, N. I. 2004. Demographic structure of the bezoar goat, Carpa aegagrus (Artiodactyla), population and regularities of its development in the eastern Caucasus. Zoologichesky Zhurnal, 83: 234-240.	0.264	0.264	0	Magomedov, M. R. D., Akhmedov, E. G., & Nazrullaev, N. I. 2004. Demographic structure of the bezoar goat, Carpa aegagrus (Artiodactyla), population and regularities of its development in the eastern Caucasus. Zoologichesky Zhurnal, 83: 234-240.	NA	NA	NA
Capra_falconeri	Artiodactyla	Bovidae	mammal	0.346	Berger, J., & Gompper, M. E. 1999. Sex ratios in extant ungulates: products of contemporary predation or past life histories? Journal of Mammalogy, 80: 1084-1113.	NA		XY	assumed	NA	NA	NA		NA	NA	NA		NA	NA	NA
Capra_ibex	Artiodactyla	Bovidae	mammal	0.49	Berger, J., & Gompper, M. E. 1999. Sex ratios in extant ungulates: products of contemporary predation or past life histories? Journal of Mammalogy, 80: 1084-1113.	NA		XY	assumed	0.03	0.03	0	Toïgo, C., GAILLARD, J. M., FESTA‐BIANCHET, M. A. R. C. O., Largo, E., Michallet, J., & Maillard, D. (2007). Sex‐and age‐specific survival of the highly dimorphic Alpine ibex: evidence for a conservative life‐history tactic. Journal of Animal Ecology, 76(4), 679-686.	NA	NA	NA		1256	817.77	0.186	Myhrvold, N. P. et al. (2015) An amniote life-history database to perform comparative analyses with birds, mammals, and reptiles. Ecology 96, 3109–000
Capra_nubiana	Artiodactyla	Bovidae	mammal	0.5	Habibi, K. (1997) Group dynamics of the Nubian ibex (Capra ibex nubiana) in the Tuwayiq Canyons, Saudi Arabia, Journal of Zoology London 241, 791-801	NA		XY	assumed	NA	NA	NA		NA	NA	NA		1256	818	0.186	Myhrvold, N. P. et al. (2015) An amniote life-history database to perform comparative analyses with birds, mammals, and reptiles. Ecology 96, 3109–000
Capreolus_capreolus	Artiodactyla	Cervidae	mammal	0.367	Berger, J., & Gompper, M. E. 1999. Sex ratios in extant ungulates: products of contemporary predation or past life histories? Journal of Mammalogy, 80: 1084-1113.	NA		XY	assumed	0.191	0.143	0.126	Gaillard, J. M., Viallefont, A., Loison, A., & Festa-Bianchet, M. 2004. Assessing senescence patterns in populations of large mammals. Animal Biodiversity and Conservation, 27: 47-58.	0.49	0.512	-0.019	Gaillard, J. M., Viallefont, A., Loison, A., & Festa-Bianchet, M. 2004. Assessing senescence patterns in populations of large mammals. Animal Biodiversity and Conservation, 27: 47-58.	655	413	0.2	Myhrvold, N. P. et al. (2015) An amniote life-history database to perform comparative analyses with birds, mammals, and reptiles. Ecology 96, 3109–000
Capriconis_crispus	Artiodactyla	Bovidae	mammal	0.512	Berger, J., & Gompper, M. E. 1999. Sex ratios in extant ungulates: products of contemporary predation or past life histories? Journal of Mammalogy, 80: 1084-1113.	NA		XY	assumed	0.177	0.149	0.075	Tokida, K., & MIURA, S. 1988. Mortality and life table of a Japanese serow (Capricornis crispus) population in Iwate prefecture, Japan. Journal of the Mammalogical Society of Japan, 13: 119-126.	0.153	0.365	-0.378	Tokida, K., & MIURA, S. 1988. Mortality and life table of a Japanese serow (Capricornis crispus) population in Iwate prefecture, Japan. Journal of the Mammalogical Society of Japan, 13: 119-126.	638.82	1041.62	-0.212	Myhrvold, N. P. et al. (2015) An amniote life-history database to perform comparative analyses with birds, mammals, and reptiles. Ecology 96, 3109–000
Caracal_aurata	Carnivora	Felidae	mammal	0.585	Anile, S., & Devillard, S. (2018). Camera‐trapping provides insights into adult sex ratio variability in felids. Mammal Review.	NA		XY	assumed	NA	NA	NA		NA	NA	NA		NA	NA	NA
Catagonus_wagneri	Artiodactyla	Tayassuidae	mammal	0.533	Berger, J., & Gompper, M. E. 1999. Sex ratios in extant ungulates: products of contemporary predation or past life histories? Journal of Mammalogy, 80: 1084-1113.	NA		XY	assumed	NA	NA	NA		NA	NA	NA		NA	NA	NA
Cebus_capucinus	Primates	Cebidae	mammal	0.33	Mitani, J. C., Gros-Louis, J., & Richards, A. F. (1996). Sexual Dimorphism, the Operational Sex Ratio, and the Intensity of Male Competition in Polygynous Primates. The American Naturalist, 147(6), 966–980	0.651	Fedigan, L. M., Carnegie, S. D., & Jack, K. M. 2008. Predictors of reproductive success in female white‐faced capuchins (Cebus capucinus). American Journal of Physical Anthropology: The Official Publication of the American Association of Physical Anthropologists, 137: 82-90.	XY	assumed	0.136	0.085	0.204	Bronikowski, A. M. et al. Female and male life tables for seven wild primate species. Sci. Data 3, 160006 (2016).	0.307	0.211	0.163	Bronikowski, A. M. et al. Female and male life tables for seven wild primate species. Sci. Data 3, 160006 (2016).	2921	1505	0.288	Myhrvold, N. P. et al. (2015) An amniote life-history database to perform comparative analyses with birds, mammals, and reptiles. Ecology 96, 3109–000
Ceratotherium_simum	Perissodactyla	Rhinocerotidae	mammal	0.5	Berger, J., & Gompper, M. E. 1999. Sex ratios in extant ungulates: products of contemporary predation or past life histories? Journal of Mammalogy, 80: 1084-1113.	NA		XY	assumed	NA	NA	NA		NA	NA	NA		1643	2026.12	-0.091	Myhrvold, N. P. et al. (2015) An amniote life-history database to perform comparative analyses with birds, mammals, and reptiles. Ecology 96, 3109–000
Cercopithecus_ascanius	Primates	Cercopithecidae	mammal	0.25	Struhsaker, T.T., Pope, T.R. (1991) MATING SYSTEM AND REPRODUCTIVE SUCCESS: A COMPARISON OF TWO AFRICAN FOREST MONKEYS (Colobus badius AND Cercopithecus ascanius), Behaviour 117:3-4, 182-205	NA		XY	assumed	NA	NA	NA		NA	NA	NA		NA	NA	NA
Cercopithecus_mitis	Primates	Cercopithecidae	mammal	0.28	Mitani, J. C., Gros-Louis, J., & Richards, A. F. (1996). Sexual Dimorphism, the Operational Sex Ratio, and the Intensity of Male Competition in Polygynous Primates. The American Naturalist, 147(6), 966–980	NA		XY	assumed	0.055	0.06	-0.038	Bronikowski, A. M. et al. Female and male life tables for seven wild primate species. Sci. Data 3, 160006 (2016).	0.223	0.139	0.205	Bronikowski, A. M. et al. Female and male life tables for seven wild primate species. Sci. Data 3, 160006 (2016).	1673	1845	-0.043	Myhrvold, N. P. et al. (2015) An amniote life-history database to perform comparative analyses with birds, mammals, and reptiles. Ecology 96, 3109–000
Cervus_canadensis	Artiodactyla	Cervidae	mammal	0.377	Berger, J., & Gompper, M. E. 1999. Sex ratios in extant ungulates: products of contemporary predation or past life histories? Journal of Mammalogy, 80: 1084-1113.	NA		XY	assumed	0.144	0.067	0.332	Houston, D. G. (1982). The northern Yellowstone elk: ecology and management.	0.498	0.338	0.168	Smith, B. L., & Anderson, S. H. 1998. Juvenile survival and population regulation of the Jackson elk herd. The Journal of wildlife management, 1036-1045.	NA	NA	NA
Cervus_duvaucelii	Artiodactyla	Cervidae	mammal	0.441	Berger, J., & Gompper, M. E. 1999. Sex ratios in extant ungulates: products of contemporary predation or past life histories? Journal of Mammalogy, 80: 1084-1113.	NA		XY	assumed	NA	NA	NA		NA	NA	NA		NA	NA	NA
Cervus_elaphus	Artiodactyla	Cervidae	mammal	0.27	Ginsberg, J. R., & Milner-Gulland, E. J. (1994). Sex-Biased Harvesting and Population Dynamics in Ungulates: Implications for Conservation and Sustainable Use. Conservation Biology, 8(1), 157–166 ; Clutton-Brock, T. H., Rose, K. E., & Guinness, F. E. (1997). Density-Related Changes in Sexual Selection in Red Deer. Proceedings: Biological Sciences, 264(1387), 1509–1516.	0.558	Clutton-Brock, T. H., Albon, S. D., & Guinness, F. E. 1986. Great expectations: dominance, breeding success and offspring sex ratios in red deer. Animal Behaviour, 34: 460-471.	XY	assumed	0.116	0.097	0.078	Ahlén, I. Studies on the Red Deer: Cervus Elaphus L., in Scandinavia. (Svenska Jägareförbundet, 1965).	0.188	0.216	-0.06	Guinness, F. E., Clutton-Brock, T. H., & Albon, S. D. 1978. Factors affecting calf mortality in red deer (Cervus elaphus). The Journal of Animal Ecology, 817-832.	730	852	-0.067	Myhrvold, N. P. et al. (2015) An amniote life-history database to perform comparative analyses with birds, mammals, and reptiles. Ecology 96, 3109–000
Cervus_nippon	Artiodactyla	Cervidae	mammal	0.38	Agetsuma, N., Sugiura, H., Hill, D.A., Agetsuma-Yanagihara, Y., Tanaka, T. (2003) Population density and group composition of Japanese sika deer (Cervus nippon yakushimae) in an evergreen broad-leaved forest in Yakushima, southern Japan, Ecological Research 18:5, 475-483	0.583	Suzuki, M., & Ohtaishi, N. 1993. Reproduction Of Female Sika Deer (Cervus Nippon Yesoensis Heude, 1884) In Ashoro District, Hokkaido. Journal Of Veterinary Medical Science, 55: 833-836.	XY	assumed	0.142	0.074	0.283	Koike, H. & Ohtaishi, N. Estimation of prehistoric hunting rates based on the age composition of sika deer (Cervus nippon). J. Archaeol. Sci. 14, 251–269 (1987) ; Minami, M., Ohnishi, N. & Takatsuki, S. Survival Patterns of Male and Female Sika Deer on Kinkazan Island, Northern Japan. in Sika Deer 375–384 (Springer, Tokyo, 2009)	0.317	0.229	0.141	Koike, H. & Ohtaishi, N. Estimation of prehistoric hunting rates based on the age composition of sika deer (Cervus nippon). J. Archaeol. Sci. 14, 251–269 (1987) ; Minami, M., Ohnishi, N. & Takatsuki, S. Survival Patterns of Male and Female Sika Deer on Kinkazan Island, Northern Japan. in Sika Deer 375–384 (Springer, Tokyo, 2009)	500	518	-0.015	Myhrvold, N. P. et al. (2015) An amniote life-history database to perform comparative analyses with birds, mammals, and reptiles. Ecology 96, 3109–000
Cervus_unicolor	Artiodactyla	Cervidae	mammal	0.355	Berger, J., & Gompper, M. E. 1999. Sex ratios in extant ungulates: products of contemporary predation or past life histories? Journal of Mammalogy, 80: 1084-1113.	NA		XY	assumed	NA	NA	NA		NA	NA	NA		NA	NA	NA
Connochaetes_taurinus	Artiodactyla	Bovidae	mammal	0.511	Berger, J., & Gompper, M. E. 1999. Sex ratios in extant ungulates: products of contemporary predation or past life histories? Journal of Mammalogy, 80: 1084-1113.	NA		XY	assumed	0.131	0.168	-0.108	Attwell, C. A. M. (1982). Population ecology of the blue wildebeest Connochaetes taurinus taurinus in Zululand, South Africa. African Journal of Ecology, 20(3), 147-168.	NA	NA	NA		912	515.947	0.247	Myhrvold, N. P. et al. (2015) An amniote life-history database to perform comparative analyses with birds, mammals, and reptiles. Ecology 96, 3109–000
Crocuta_crocuta	Carnivora	Hyaenidae	mammal	0.47	Donald, P. F. Adult sex ratios in wild bird populations. Ibis (Lond. 1859). 149, 671–692 (2007)	0.521	White, P. P. 2008. Maternal response to neonatal sibling conflict in the spotted hyena, Crocuta crocuta. Behavioral Ecology and Sociobiology, 62: 353-361.; Wahaj, S. A., Place, N. J., Weldele, M. L., Glickman, S. E., & Holekamp, K. E. 2007. Siblicide in the spotted hyena: analysis with ultrasonic examination of wild and captive individuals. Behavioral Ecology, 18: 974-984.	XY	assumed	0.632	0.133	0.677	Heather E. Watts, Kay E. Holekamp, Ecological Determinants of Survival and Reproduction in the Spotted Hyena, Journal of Mammalogy 90:2, 461–471	0.47	0.52	-0.044	Heather E. Watts, Kay E. Holekamp, Ecological Determinants of Survival and Reproduction in the Spotted Hyena, Journal of Mammalogy 90:2, 461–471	639	1050	-0.216	Myhrvold, N. P. et al. (2015) An amniote life-history database to perform comparative analyses with birds, mammals, and reptiles. Ecology 96, 3109–000
Ctenomys_talarum	Rodentia	Ctenomyidae	mammal	0.43	Cutrera, A. P., Antinuchi, C.D., Mora, M.S:, Vassallo, A.I. (2006) HOME-RANGE AND ACTIVITY PATTERNS OF THE SOUTH AMERICAN SUBTERRANEAN RODENT CTENOMYS TALARUM, Journal of Mammalogy 87:6, 1183-1191	NA		XY	assumed	NA	NA	NA		NA	NA	NA		213	228	-0.03	Myhrvold, N. P. et al. (2015) An amniote life-history database to perform comparative analyses with birds, mammals, and reptiles. Ecology 96, 3109–000
Dama_mesopotamica	Artiodactyla	Cervidae	mammal	0.2	Ginsberg, J. R., & Milner-Gulland, E. J. (1994). Sex-Biased Harvesting and Population Dynamics in Ungulates: Implications for Conservation and Sustainable Use. Conservation Biology, 8(1), 157–166	0.513	Braza, F., San Jose, C., & Blom, A. 1988. Birth measurements, parturition dates, and progeny sex ratio of Dama dama in Donana, Spain. Journal of mammalogy, 607-610.; Birgersson, B. 1998. Adaptive adjustment of the sex ratio: more data and considerations from a fallow deer population. Behavioral Ecology, 9: 404-408.	XY	assumed	0.073	0.079	-0.034	Saltz, D. (1996) Minimizing Extinction Probability Due to Demographic Stochasticity in a Reintroduced Herd of Persian Fallow Deer Dama dama mesopotamica. Biological Conservation, 75, 27-33	0.54	NA	NA		507	515	-0.007	Myhrvold, N. P. et al. (2015) An amniote life-history database to perform comparative analyses with birds, mammals, and reptiles. Ecology 96, 3109–000
Damaliscus_dorcas	Artiodactyla	Bovidae	mammal	0.444	Berger, J., & Gompper, M. E. 1999. Sex ratios in extant ungulates: products of contemporary predation or past life histories? Journal of Mammalogy, 80: 1084-1113.	NA		XY	assumed	NA	NA	NA		NA	NA	NA		NA	NA	NA
Diceros_bicornis	Perissodactyla	Rhinocerotidae	mammal	0.535	Berger, J., & Gompper, M. E. 1999. Sex ratios in extant ungulates: products of contemporary predation or past life histories? Journal of Mammalogy, 80: 1084-1113.	NA		XY	assumed	NA	NA	NA		NA	NA	NA		NA	NA	NA
Elaphurus_davidianus	Artiodactyla	Cervidae	mammal	0.419	Berger, J., & Gompper, M. E. 1999. Sex ratios in extant ungulates: products of contemporary predation or past life histories? Journal of Mammalogy, 80: 1084-1113.	NA		XY	assumed	NA	NA	NA		NA	NA	NA		1186	821.386	0.16	Myhrvold, N. P. et al. (2015) An amniote life-history database to perform comparative analyses with birds, mammals, and reptiles. Ecology 96, 3109–000
Elephas_maximus	Proboscidea	Elephantidae	mammal	0.13	Vidya, T. N. C., Kumar, V. R., Arivazhagan, C., & Sukumar, R. (2003). Application of molecular sexing to free-ranging Asian elephant (Elephas maximus) populations in southern India. Current Science, 85(7), 1074–1077	0.439	de Silva, S., Webber, C. E., Weerathunga, U. S., Pushpakumara, T. V., Weerakoon, D. K., & Wittemyer, G. 2013. Demographic variables for wild Asian elephants using longitudinal observations. PLoS One, 8: e82788.	XY	assumed	0.034	0.029	0.069	Mar, K. U. The demography and life history strategies of timber elephants in Myanmar. (University of London, 2002) ; Sukumar, R., Krishnamurthy, V., Wemmer, C. & Rodden, M. Demography of captive Asian elephants (Elephas maximus) in southern India. Zoo Biol. 16, 263–272 (1997).	0	0	0	Mar, K. U. The demography and life history strategies of timber elephants in Myanmar. (University of London, 2002) ; Sukumar, R., Krishnamurthy, V., Wemmer, C. & Rodden, M. Demography of captive Asian elephants (Elephas maximus) in southern India. Zoo Biol. 16, 263–272 (1997).	3287	3569	-0.036	Myhrvold, N. P. et al. (2015) An amniote life-history database to perform comparative analyses with birds, mammals, and reptiles. Ecology 96, 3109–000
Enhydra_lutris	Carnivora	Mustelidae	mammal	0.41	James L. Bodkin, Dan Mulcahy, and Calvin J. Lensink. 1993. Age-specific reproduction in female sea otters (Enhydra lutris) from south-central Alaska: analysis of reproductive tracts. Canadian Journal of Zoology. 71(9): 1811-1815	0.347	Bodkin, J. L., Mulcahy, D., & Lensink, C. J. 1993. Age-specific reproduction in female sea otters (Enhydra lutris) from south-central Alaska: analysis of reproductive tracts. Canadian Journal of Zoology, 71: 1811-1815.	XY	assumed	0.115	0.075	0.186	Bodkin, J. L., Burdin, A. M. & Ryazanov, D. A. Age- and Sex-Specific Mortality and Population Structure in Sea Otters. Mar. Mammal Sci. 16, 201–219 (2006) ; Zagrebel’nyi, S. V. Sea otters (Enhydra lutris L.) of Bering Island, the Commander Islands: age and sex composition of dead animals and spatial distribution. Russ. J. Ecol. 35, 395–402 (2004).	NA	NA	NA		1369	659	0.318	Myhrvold, N. P. et al. (2015) An amniote life-history database to perform comparative analyses with birds, mammals, and reptiles. Ecology 96, 3109–000
Equus_asinus	Perissodactyla	Equidae	mammal	0.45	Berger, J., & Gompper, M. E. 1999. Sex ratios in extant ungulates: products of contemporary predation or past life histories? Journal of Mammalogy, 80: 1084-1113.	NA		XY	assumed	0.142	0.093	0.184	Johnson, R. A., Carothers, S. W., McGill, T. J. (1987) Demography of Feral Burros in the Mohave Desert. The Journal of Wildlife Management 51, 916–920	NA	NA	NA		1005	708	0.152	Myhrvold, N. P. et al. (2015) An amniote life-history database to perform comparative analyses with birds, mammals, and reptiles. Ecology 96, 3109–000
Equus_burchelli	Perissodactyla	Equidae	mammal	0.417	Berger, J., & Gompper, M. E. 1999. Sex ratios in extant ungulates: products of contemporary predation or past life histories? Journal of Mammalogy, 80: 1084-1113.	NA		XY	assumed	0.107	0.111	-0.016	Spinage, C. A. 1972. African ungulate life tables. Ecology, 53: 645-652.	0.178	0.195	-0.04	Spinage, C. A. 1972. African ungulate life tables. Ecology, 53: 645-652.	900	900	0	Myhrvold, N. P. et al. (2015) An amniote life-history database to perform comparative analyses with birds, mammals, and reptiles. Ecology 96, 3109–000
Equus_caballus	Perissodactyla	Equidae	mammal	0.48	Linklater, W. L., Cameron, E. Z., Minot, E. O., & Stafford, K. J. 2004. Feral horse demography and population growth in the Kaimanawa Ranges, New Zealand. Wildlife Research, 31: 119-128	0.495	Linklater, W. L., Cameron, E. Z., Minot, E. O., & Stafford, K. J. 2004. Feral horse demography and population growth in the Kaimanawa Ranges, New Zealand. Wildlife Research, 31: 119-128.; Gray, M. E., Thain, D. S., Cameron, E. Z., & Miller, L. A. 2010. Multi-year fertility reduction in free-roaming feral horses with single-injection immunocontraceptive formulations. Wildlife Research, 37: 475-481.	XY	assumed	0.07	0.083	-0.074	Liker A, Bókony V, Pipoly I, Lemaître JF, Gaillard JM, Székely T, Freckleton RP. Evolution of large males is associated with female-skewed adult sex ratios in amniotes. Evolution. 2021 Jul;75(7):1636-1649	NA	NA	NA		973	914	0.027	Myhrvold, N. P. et al. (2015) An amniote life-history database to perform comparative analyses with birds, mammals, and reptiles. Ecology 96, 3109–000
Equus_hemionus	Perissodactyla	Equidae	mammal	0.371	Berger, J., & Gompper, M. E. 1999. Sex ratios in extant ungulates: products of contemporary predation or past life histories? Journal of Mammalogy, 80: 1084-1113.	NA		XY	assumed	0.123	0.144	-0.068	Lkhagvasuren, D. Some Population Characteristics of the Asiatic Wild Ass (Equus hemionus Pallas, 1775) in Mongolia. Thesis. National University of Mongolia	0.035	0.03	0.067	Lkhagvasuren, D. Some Population Characteristics of the Asiatic Wild Ass (Equus hemionus Pallas, 1775) in Mongolia. Thesis. National University of Mongolia	1187	1157	0.011	Myhrvold, N. P. et al. (2015) An amniote life-history database to perform comparative analyses with birds, mammals, and reptiles. Ecology 96, 3109–000
Erinaceus_europaeus	Eulipotyphla	Erinaceidae	mammal	0.64	Jackson, D.B: (2007) Factors affecting the abundance of introduced hedgehogs (Erinaceus europaeus) to the Hebridean island of South Uist in the absence of natural predators and implications for nesting birds, Journal of Zoology 271, 210-217	NA		XY	assumed	0.456	0.415	0.041	Kristiansson, H. Population variables and causes of mortality in a hedgehog (Erinaceous europaeus) population in southern Sweden. J. Zool. 220, 391–404 (2001) ; Haigh, A., Kelly, M., Butler, F. & O’Riordan, R. M. Non-invasive methods of separating hedgehog (Erinaceus europaeus) age classes and an investigation into the age structure of road kill. Acta Theriol. (Warsz.) 59, 165–171 (2014)	0.44	0.31	0.152	Kristiansson, H. Population variables and causes of mortality in a hedgehog (Erinaceous europaeus) population in southern Sweden. J. Zool. 220, 391–404 (2001) ; Haigh, A., Kelly, M., Butler, F. & O’Riordan, R. M. Non-invasive methods of separating hedgehog (Erinaceus europaeus) age classes and an investigation into the age structure of road kill. Acta Theriol. (Warsz.) 59, 165–171 (2014)	253	266	-0.022	Myhrvold, N. P. et al. (2015) An amniote life-history database to perform comparative analyses with birds, mammals, and reptiles. Ecology 96, 3109–000
Eulemur_rufus	Primates	Lemuridae	mammal	0.58	Ostner, J., Kappeler, P.M. (2004) Male life history and the unusual adult sex ratios of redfronted lemur, Eulemur fulvus rufus, groups, Animal Behaviour 67, 249-259	NA		XY	assumed	NA	NA	NA		NA	NA	NA		548	648	-0.073	Myhrvold, N. P. et al. (2015) An amniote life-history database to perform comparative analyses with birds, mammals, and reptiles. Ecology 96, 3109–000
Gazella_bennetti	Artiodactyla	Bovidae	mammal	0.425	Berger, J., & Gompper, M. E. 1999. Sex ratios in extant ungulates: products of contemporary predation or past life histories? Journal of Mammalogy, 80: 1084-1113.	NA		XY	assumed	NA	NA	NA		NA	NA	NA		637	485.11	0.118	Myhrvold, N. P. et al. (2015) An amniote life-history database to perform comparative analyses with birds, mammals, and reptiles. Ecology 96, 3109–000
Gazella_thomsonii	Artiodactyla	Bovidae	mammal	0.568	Berger, J., & Gompper, M. E. 1999. Sex ratios in extant ungulates: products of contemporary predation or past life histories? Journal of Mammalogy, 80: 1084-1113.	NA		XY	assumed	NA	NA	NA		NA	NA	NA		180	365	-0.307	Myhrvold, N. P. et al. (2015) An amniote life-history database to perform comparative analyses with birds, mammals, and reptiles. Ecology 96, 3109–000
Giraffa_camelopardalis	Artiodactyla	Giraffidae	mammal	0.333	Berger, J., & Gompper, M. E. 1999. Sex ratios in extant ungulates: products of contemporary predation or past life histories? Journal of Mammalogy, 80: 1084-1113.	NA		XY	assumed	NA	NA	NA		NA	NA	NA		1644	1380.27	0.076	Myhrvold, N. P. et al. (2015) An amniote life-history database to perform comparative analyses with birds, mammals, and reptiles. Ecology 96, 3109–000
Gorilla_gorilla	Primates	Hominidae	mammal	0.45	Mitani, J. C., Gros-Louis, J., & Richards, A. F. (1996). Sexual Dimorphism, the Operational Sex Ratio, and the Intensity of Male Competition in Polygynous Primates. The American Naturalist, 147(6), 966–980	NA		XY	assumed	0.056	0.039	0.157	Bronikowski, A. M. et al. Female and male life tables for seven wild primate species. Scientific Data 3, 160006 (2016).	0.206	0.211	-0.01	Bronikowski, A. M. et al. Female and male life tables for seven wild primate species. Scientific Data 3, 160006 (2016).	4015	2829	0.152	Myhrvold, N. P. et al. (2015) An amniote life-history database to perform comparative analyses with birds, mammals, and reptiles. Ecology 96, 3109–000
Helogale_parvula	Carnivora	Herpestidae	mammal	0.48	Donald, P. F. Adult sex ratios in wild bird populations. Ibis (Lond. 1859). 149, 671–692 (2007)	NA		XY	assumed	0.273	0.29	-0.026	Waser, P. M., Elliott, L. F., Creel, N. M. & Creel, S. R. Habitat variation and mongoose demography. Serengeti II Dyn. Manag. Conserv. Ecosyst. 421–447 (1995).	0.59	0.59	0	Waser, P. M., Elliott, L. F., Creel, N. M. & Creel, S. R. Habitat variation and mongoose demography. Serengeti II Dyn. Manag. Conserv. Ecosyst. 421–447 (1995).	NA	NA	NA
Hemitragus_jemlahicus	Artiodactyla	Bovidae	mammal	0.435	Berger, J., & Gompper, M. E. 1999. Sex ratios in extant ungulates: products of contemporary predation or past life histories? Journal of Mammalogy, 80: 1084-1113.	NA		XY	assumed	NA	NA	NA		NA	NA	NA		730	638.732	0.058	Myhrvold, N. P. et al. (2015) An amniote life-history database to perform comparative analyses with birds, mammals, and reptiles. Ecology 96, 3109–000
Hydropotes_inermis	Artiodactyla	Cervidae	mammal	0.474	Berger, J., & Gompper, M. E. 1999. Sex ratios in extant ungulates: products of contemporary predation or past life histories? Journal of Mammalogy, 80: 1084-1113.	NA		XY	assumed	0.212	0.258	-0.085	Dubost, G., Charron, F., Courcoul, A., & Rodier, A. 2008. Population characteristics of a semi-free-ranging polytocous cervid, Hydropotes inermis. mammalia, 72: 333-343.	0.111	0.05	0.346	Dubost, G., Charron, F., Courcoul, A., & Rodier, A. 2008. Population characteristics of a semi-free-ranging polytocous cervid, Hydropotes inermis. mammalia, 72: 333-343.	NA	NA	NA
Kobus_ellipsiprymus	Artiodactyla	Bovidae	mammal	0.417	Berger, J., & Gompper, M. E. 1999. Sex ratios in extant ungulates: products of contemporary predation or past life histories? Journal of Mammalogy, 80: 1084-1113.	NA		XY	assumed	0.184	0.205	-0.047	Spinage, C. A. 1970. Population dynamics of the Uganda defassa waterbuck (Kobus defassa ugandae Neumann) in the Queen Elizabeth Park, Uganda. The Journal of Animal Ecology, 51-78.	NA	NA	NA		NA	NA	NA
Kobus_vardonii	Artiodactyla	Bovidae	mammal	0.23	Goldspink, C.R., Holland, R.K., Sweet, G., Stjernstedt, R. ( 1998 ) A note on the distribution and abundance of puku, Kobus vardoni Livingstone, in Kasanka National Park, Zambia, African Journal of Ecology 36, 23-33	NA		XY	assumed	NA	NA	NA		NA	NA	NA		365	403	-0.043	Myhrvold, N. P. et al. (2015) An amniote life-history database to perform comparative analyses with birds, mammals, and reptiles. Ecology 96, 3109–000
Lama_guanicoe	Artiodactyla	Camelidae	mammal	0.415	Berger, J., & Gompper, M. E. 1999. Sex ratios in extant ungulates: products of contemporary predation or past life histories? Journal of Mammalogy, 80: 1084-1113.	NA		XY	assumed	NA	NA	NA		NA	NA	NA		NA	NA	NA
Lasiorhinus_krefftii	Diprodontia	Vombatidae	mammal	0.69	Banks, S.C., Hoyle, S.D., Horsup, A., Sunnucks, P., Taylor, A.C. (2003) Demographic monitoring of an entire species (the northern hairy-nosed wombat, Lasiorhinus krefftii) by genetic analysis of non-invasively collected material, Animal Conservation 6, 1-10	NA		XY	assumed	NA	NA	NA		NA	NA	NA		547	589	-0.032	Myhrvold, N. P. et al. (2015) An amniote life-history database to perform comparative analyses with birds, mammals, and reptiles. Ecology 96, 3109–000
Leopardus_pardalis	Carnivora	Felidae	mammal	0.517	Anile, S., & Devillard, S. (2018). Camera‐trapping provides insights into adult sex ratio variability in felids. Mammal Review.	NA		XY	assumed	NA	NA	NA		NA	NA	NA		600	663.505	-0.044	Myhrvold, N. P. et al. (2015) An amniote life-history database to perform comparative analyses with birds, mammals, and reptiles. Ecology 96, 3109–000
Loxodonta_africana	Proboscidea	Elephantidae	mammal	0.43	Wittemyer, G. (2001) The elephant population of Samburu and Buffalo Springs National Reserves, Kenya, African Journal of Ecology 39:4, 357-365	0.51	Gough, K. F., & Kerley, G. I. 2006. Demography and population dynamics in the elephants Loxodonta africana of Addo Elephant National Park, South Africa: is there evidence of density dependent regulation?. Oryx, 40: 434-441.; Moss, C. J. 2001. The demography of an African elephant (Loxodonta africana) population in Amboseli, Kenya. Journal of Zoology, 255: 145-156.	XY	assumed	0.051	0.026	0.293	Moss, C. J. The demography of an African elephant (Loxodonta africana) population in Amboseli, Kenya. J. Zool. 255, 145–156 (2001) ; Corfield, T. F. Elephant mortality in Tsavo National Park, Kenya. Afr. J. Ecol. 11, 339–368 (1973) ; Hanks, J. Reproduction of Elephant, Loxodonta Africana, in the Luangwa Valley, Zambia. J. Reprod. Fertil. 30, 13–26 (1972) ; Wittemyer, G., Daballen, D. & Douglas-Ha…	0.1	0.065	0.187	Moss, C. J. The demography of an African elephant (Loxodonta africana) population in Amboseli, Kenya. J. Zool. 255, 145–156 (2001) ; Corfield, T. F. Elephant mortality in Tsavo National Park, Kenya. Afr. J. Ecol. 11, 339–368 (1973) ; Hanks, J. Reproduction of Elephant, Loxodonta Africana, in the Luangwa Valley, Zambia. J. Reprod. Fertil. 30, 13–26 (1972) ; Wittemyer, G., Daballen, D. & Douglas-Ha…	3650	4254	-0.067	Myhrvold, N. P. et al. (2015) An amniote life-history database to perform comparative analyses with birds, mammals, and reptiles. Ecology 96, 3109–000
Lycaon_pictus	Carnivora	Canidae	mammal	0.59	Creel, S., Creel, N.M. (1997) Lion density and population structure in the Selous Game Reserve: evaluation of hunting quotas and offtake, African Journal of Ecology 35, 83-93	0.525	McNutt, J. W., & Silk, J. B. 2008. Pup production, sex ratios, and survivorship in African wild dogs, Lycaon pictus. Behavioral Ecology and Sociobiology, 62: 1061-1067.; Spiering, P. A., Somers, M. J., Maldonado, J. E., Wildt, D. E., & Gunther, M. S. 2010. Reproductive sharing and proximate factors mediating cooperative breeding in the African wild dog (Lycaon pictus). Behavioral Ecology and Soci…	XY	assumed	0.259	0.296	-0.058	Creel, S. & Creel, N. M. The African Wild Dog: Behavior, Ecology, and Conservation. (Princeton University Press, 2002).	0.307	0.248	0.093	Creel, S. & Creel, N. M. The African Wild Dog: Behavior, Ecology, and Conservation. (Princeton University Press, 2002).	639	704	-0.042	Myhrvold, N. P. et al. (2015) An amniote life-history database to perform comparative analyses with birds, mammals, and reptiles. Ecology 96, 3109–000
Lynx_lynx	Carnivora	Felidae	mammal	0.571	Anile, S., & Devillard, S. (2018). Camera‐trapping provides insights into adult sex ratio variability in felids. Mammal Review.	NA		XY	assumed	0.711	0.6	0.074	Quinn, N. W. S., Thompson, J. E. (1987) Dynamics of an Exploited Canada Lynx Population in Ontario. The Journal of Wildlife Management 51, 297–305	NA	NA	NA		1004	639	0.196	Myhrvold, N. P. et al. (2015) An amniote life-history database to perform comparative analyses with birds, mammals, and reptiles. Ecology 96, 3109–000
Madoqua_kirki	Artiodactyla	Bovidae	mammal	0.487	Berger, J., & Gompper, M. E. 1999. Sex ratios in extant ungulates: products of contemporary predation or past life histories? Journal of Mammalogy, 80: 1084-1113.	NA		XY	assumed	NA	NA	NA		NA	NA	NA		304	233.47	0.115	Myhrvold, N. P. et al. (2015) An amniote life-history database to perform comparative analyses with birds, mammals, and reptiles. Ecology 96, 3109–000
Mazama_americana	Artiodactyla	Cervidae	mammal	0.49	Berger, J., & Gompper, M. E. 1999. Sex ratios in extant ungulates: products of contemporary predation or past life histories? Journal of Mammalogy, 80: 1084-1113.	NA		XY	assumed	NA	NA	NA		NA	NA	NA		365	380.116	-0.018	Myhrvold, N. P. et al. (2015) An amniote life-history database to perform comparative analyses with birds, mammals, and reptiles. Ecology 96, 3109–000
Meles_meles	Carnivora	Mustelidae	mammal	0.5	Macdonald, D.W., Newman, C. (2006) Population dynamics of badgers (Meles meles) in Oxfordshire, U.K.: numbers, density and cohort life histories, and a possible role of climate change in population growth, Journal of Zoology London 256, 121-138	NA		XY	assumed	0.289	0.23	0.099	Rogers, L. M., Cheeseman, C. L., Mallinson, P. J. & Clifton‐Hadley, R. The demography of a high-density badger (Meles meles) population in the west of England. J. Zool. 242, 705–728 (2009) ; Dugdale, H. L., Pope, L. C., Newman, C., Macdonald, D. W. & Burke, T. Age-specific breeding success in a wild mammalian population: selection, constraint, restraint and senescence. Mol. Ecol. 20, 3261–3274 (2…	NA	NA	NA		365	403	-0.043	Myhrvold, N. P. et al. (2015) An amniote life-history database to perform comparative analyses with birds, mammals, and reptiles. Ecology 96, 3109–000
Mirounga_leonina	Carnivora	Phocidae	mammal	0.11	Galimberti, F., Boitani, L. (1999) DEMOGRAPHY AND BREEDING BIOLOGY OF A SMALL, LOCALIZED POPULATION OF SOUTHERN ELEPHANT SEALS (MIROUNGA LEONINA), Marine Mammal Science 15:1, 159-178 ; Alejandro R. Carlini Æ Sebastián Poljak Gustavo A. Daneri Æ Marı́a E. I. Márquez Javier Negrete (2006) The dynamics of male harem dominance in southern elephant seals (Mirounga leonina) at the South Shetland Island…	0.532	Wilkinson, I. S., & van Aarde, R. J. 2001. Investment in sons and daughters by southern elephant seals, Mirounga leonina, at Marion Island. Marine Mammal Science, 17: 873-887.; Galimberti, F., & Boitani, L. 1999. Demography and breeding biology of a small, localized population of southern elephant seals (Mirounga leonina). Marine Mammal Science, 15: 159-178.	XY	assumed	0.312	0.207	0.178	Hindell, M. A. Some Life-History Parameters of a Declining Population of Southern Elephant Seals, Mirounga leonina. J. Anim. Ecol. 60, 119–134 (1991) ; De Bruyn, N. P. J. Life history studies of the southern elephant seal population at Marion Island. (University of Pretoria, 2009)	0.671	0.624	0.032	Hindell, M. A. Some Life-History Parameters of a Declining Population of Southern Elephant Seals, Mirounga leonina. J. Anim. Ecol. 60, 119–134 (1991) ; De Bruyn, N. P. J. Life history studies of the southern elephant seal population at Marion Island. (University of Pretoria, 2009)	1825	1076	0.229	Myhrvold, N. P. et al. (2015) An amniote life-history database to perform comparative analyses with birds, mammals, and reptiles. Ecology 96, 3109–000
Monachus_schauinslandi	Carnivora	Phocidae	mammal	0.55	Gilmartin, W.G., Eberhart, L.L. (1995) Status of the Hawaiian monk seal (Monachus schauinslandi) population, Canadian Journal of Zoology 73, 1185-1190	0.491	Johanos, T. C., Becker, B. L., Baker, J. D., Ragen, T. J., Gilmartin, W. G., & Gerrodette, T. 2010. Impacts of sex ratio reduction on male aggression in the critically endangered Hawaiian monk seal Monachus schauinslandi. Endangered Species Research, 11: 123-132.	XY	assumed	0.1	0.07	0.155	Baker, J.D., Thompson, P.M. (2007) Temporal and spatial variation in age-specific survival rates of a long-lived mammal, the Hawaiian monk seal, Proc.Roy.Soc B 274:1608	NA	NA	NA		2555	1826	0.146	Myhrvold, N. P. et al. (2015) An amniote life-history database to perform comparative analyses with birds, mammals, and reptiles. Ecology 96, 3109–000 ; Burney J. Le Boeuf and Richard M. Laws. Elephant seals. Chapter 10 Charles J. Deutsch, Daniel E. Crocker, Daniel P. Costa, and Burney J. Le Boeuf
Moschus_chrysogaster	Artiodactyla	Moschidae	mammal	0.545	Berger, J., & Gompper, M. E. 1999. Sex ratios in extant ungulates: products of contemporary predation or past life histories? Journal of Mammalogy, 80: 1084-1113.	NA		XY	assumed	NA	NA	NA		NA	NA	NA		NA	NA	NA
Muntiacus_muntiak	Artiodactyla	Cervidae	mammal	0.469	Berger, J., & Gompper, M. E. 1999. Sex ratios in extant ungulates: products of contemporary predation or past life histories? Journal of Mammalogy, 80: 1084-1113.	NA		XY	assumed	NA	NA	NA		NA	NA	NA		332	272	0.087	Myhrvold, N. P. et al. (2015) An amniote life-history database to perform comparative analyses with birds, mammals, and reptiles. Ecology 96, 3109–000
Muntiacus_reevesi	Artiodactyla	Cervidae	mammal	0.415	Berger, J., & Gompper, M. E. 1999. Sex ratios in extant ungulates: products of contemporary predation or past life histories? Journal of Mammalogy, 80: 1084-1113.	NA		XY	assumed	NA	NA	NA		NA	NA	NA		NA	NA	NA
Neofelis_diardi	Carnivora	Felidae	mammal	0.549	Anile, S., & Devillard, S. (2018). Camera‐trapping provides insights into adult sex ratio variability in felids. Mammal Review.	NA		XY	assumed	NA	NA	NA		NA	NA	NA		NA	NA	NA
Odocoileus_hemionus	Artiodactyla	Cervidae	mammal	0.44	Berger, J., & Gompper, M. E. 1999. Sex ratios in extant ungulates: products of contemporary predation or past life histories? Journal of Mammalogy, 80: 1084-1113.	NA		XY	assumed	0.243	0.128	0.278	Taber, R. D., & Dasmann, R. F. 1957. The dynamics of three natural populations of the deer Odocoileus hemionus columbianus. Ecology, 38: 233-246.	0.526	0.728	-0.141	Taber, R. D., & Dasmann, R. F. 1957. The dynamics of three natural populations of the deer Odocoileus hemionus columbianus. Ecology, 38: 233-246.	503	478	0.022	Myhrvold, N. P. et al. (2015) An amniote life-history database to perform comparative analyses with birds, mammals, and reptiles. Ecology 96, 3109–000
Odocoileus_virginianus	Artiodactyla	Cervidae	mammal	0.412	Berger, J., & Gompper, M. E. 1999. Sex ratios in extant ungulates: products of contemporary predation or past life histories? Journal of Mammalogy, 80: 1084-1113.	NA		XY	assumed	0.448	0.385	0.066	McCoy, J. C., Ditchkoff, S. S., Raglin, J. B., Collier, B. A., & Ruth, C. 2013. Factors influencing survival of white-tailed deer fawns in coastal South Carolina. Journal of Fish and Wildlife Management, 4: 280-289.	0.25	0.41	-0.215	McCullough, D. R. (1979). The George Reserve deer herd: population ecology of a K-selected species [Michigan].	417	309	0.13	Myhrvold, N. P. et al. (2015) An amniote life-history database to perform comparative analyses with birds, mammals, and reptiles. Ecology 96, 3109–000
Ondatra_zibethicus	Rodentia	Cricetidae	mammal	0.4	MARINELLI, L., et MESSIER, F. 1993. Space use and the social system of muskrats. Can. J. Zool. 71 : 869-875.	0.54	Caley, M. J., Boutin, S., & Moses, R. A. 1988. Male-biased reproduction and sex-ratio adjustment in muskrats. Oecologia, 74: 501-506.	XY	assumed	NA	NA	NA		NA	NA	NA		NA	NA	NA
Oreamnos_americanus	Artiodactyla	Bovidae	mammal	0.25	Alejandro Gonzalez Voyer, Kirby G. Smith, Marco Festa-Bianchet (2003) Dynamics of hunted and unhunted mountain goat Oreamnos americanus populations, Wildlife Biology 9:3, 213-218	0.469	Côté, S. D., & Festa-Bianchet, M. 2001. Offspring sex ratio in relation to maternal age and social rank in mountain goats (Oreamnos americanus). Behavioral Ecology and Sociobiology, 49: 260-265.	XY	assumed	0.198	0.101	0.292	Festa-Bianchet, M. & Côté, S. D. Mountain Goats: Ecology, Behavior, and Conservation of an Alpine Ungulate. (Island Press, 2012).	0.329	0.338	-0.012	Festa-Bianchet, M. & Côté, S. D. Mountain Goats: Ecology, Behavior, and Conservation of an Alpine Ungulate. (Island Press, 2012).	912	912	0	Myhrvold, N. P. et al. (2015) An amniote life-history database to perform comparative analyses with birds, mammals, and reptiles. Ecology 96, 3109–000
Oryx_beisa	Artiodactyla	Bovidae	mammal	0.418	Berger, J., & Gompper, M. E. 1999. Sex ratios in extant ungulates: products of contemporary predation or past life histories? Journal of Mammalogy, 80: 1084-1113.	NA		XY	assumed	NA	NA	NA		NA	NA	NA		550	612.677	-0.047	Myhrvold, N. P. et al. (2015) An amniote life-history database to perform comparative analyses with birds, mammals, and reptiles. Ecology 96, 3109–000
Oryx_gazella	Artiodactyla	Bovidae	mammal	0.457	Berger, J., & Gompper, M. E. 1999. Sex ratios in extant ungulates: products of contemporary predation or past life histories? Journal of Mammalogy, 80: 1084-1113.	NA		XY	assumed	NA	NA	NA		NA	NA	NA		550	612.677	-0.047	Myhrvold, N. P. et al. (2015) An amniote life-history database to perform comparative analyses with birds, mammals, and reptiles. Ecology 96, 3109–000
Ourebia_ourebi	Artiodactyla	Bovidae	mammal	0.441	Berger, J., & Gompper, M. E. 1999. Sex ratios in extant ungulates: products of contemporary predation or past life histories? Journal of Mammalogy, 80: 1084-1113.	NA		XY	assumed	NA	NA	NA		NA	NA	NA		426	372.09	0.059	Myhrvold, N. P. et al. (2015) An amniote life-history database to perform comparative analyses with birds, mammals, and reptiles. Ecology 96, 3109–000
Ovibos_moschatus	Artiodactyla	Bovidae	mammal	0.415	Berger, J., & Gompper, M. E. 1999. Sex ratios in extant ungulates: products of contemporary predation or past life histories? Journal of Mammalogy, 80: 1084-1113.	NA		XY	assumed	NA	NA	NA		NA	NA	NA		1278	1136.18	0.051	Myhrvold, N. P. et al. (2015) An amniote life-history database to perform comparative analyses with birds, mammals, and reptiles. Ecology 96, 3109–000
Ovis_ammon	Artiodactyla	Bovidae	mammal	0.444	Berger, J., & Gompper, M. E. 1999. Sex ratios in extant ungulates: products of contemporary predation or past life histories? Journal of Mammalogy, 80: 1084-1113.	NA		XY	assumed	NA	NA	NA		NA	NA	NA		823	403	0.31	Myhrvold, N. P. et al. (2015) An amniote life-history database to perform comparative analyses with birds, mammals, and reptiles. Ecology 96, 3109–000
Ovis_aries	Artiodactyla	Bovidae	mammal	0.4	Ginsberg, J. R., & Milner-Gulland, E. J. (1994). Sex-Biased Harvesting and Population Dynamics in Ungulates: Implications for Conservation and Sustainable Use. Conservation Biology, 8(1), 157–166	0.49	Lindström, J., Coulson, T., Kruuk, L., Forchhammer, M. C., Coltman, D. W., & Clutton-Brock, T. 2002. Sex-ratio variation in Soay sheep. Behavioral Ecology and Sociobiology, 53: 25-30.	XY	assumed	0.413	0.209	0.296	Clutton-Brock, T. H. & Pemberton, J. M. Soay Sheep: Dynamics and Selection in an Island Population. (Cambridge University Press, 2004).	0.44	0.45	-0.01	Clutton-Brock, T. H. & Pemberton, J. M. Soay Sheep: Dynamics and Selection in an Island Population. (Cambridge University Press, 2004).	869	548	0.2	Myhrvold, N. P. et al. (2015) An amniote life-history database to perform comparative analyses with birds, mammals, and reptiles. Ecology 96, 3109–000
Ovis_canadensis	Artiodactyla	Bovidae	mammal	0.34	Ginsberg, J. R., & Milner-Gulland, E. J. (1994). Sex-Biased Harvesting and Population Dynamics in Ungulates: Implications for Conservation and Sustainable Use. Conservation Biology, 8(1), 157–166	0.488	Martin, J. G., & Festa-Bianchet, M. 2011. Sex ratio bias and reproductive strategies: what sex to produce when?. Ecology, 92: 441-449.	XY	assumed	0.192	0.133	0.159	Festa-Bianchet, M., Coulson, T., Gaillard, J.-M., Hogg, J. T. & Pelletier, F. Stochastic predation events and population persistence in bighorn sheep. Proc. R. Soc. Lond. B Biol. Sci. 273, 1537–1543 (2006) ; Hansen, C. G. Bighorn Sheep Populations of the Desert Game Range. J. Wildl. Manag. 31, 693–706 (1967)	NA	NA	NA		749	707	0.025	Myhrvold, N. P. et al. (2015) An amniote life-history database to perform comparative analyses with birds, mammals, and reptiles. Ecology 96, 3109–000
Ovis_dalli	Artiodactyla	Bovidae	mammal	0.474	Berger, J., & Gompper, M. E. 1999. Sex ratios in extant ungulates: products of contemporary predation or past life histories? Journal of Mammalogy, 80: 1084-1113.	NA		XY	assumed	0.115	0.143	-0.095	Murie, A. 1944. The wolves of Mount McKinley (National Park Service, Fauna Series No. 5). US Government Printing Office, Washington, DC.	NA	NA	NA		694	707	-0.008	Myhrvold, N. P. et al. (2015) An amniote life-history database to perform comparative analyses with birds, mammals, and reptiles. Ecology 96, 3109–000
Ovis_nivicola	Artiodactyla	Bovidae	mammal	0.394	Berger, J., & Gompper, M. E. 1999. Sex ratios in extant ungulates: products of contemporary predation or past life histories? Journal of Mammalogy, 80: 1084-1113.	NA		XY	assumed	NA	NA	NA		NA	NA	NA		749	718.732	0.018	Myhrvold, N. P. et al. (2015) An amniote life-history database to perform comparative analyses with birds, mammals, and reptiles. Ecology 96, 3109–000
Ovis_orientalis	Artiodactyla	Bovidae	mammal	0.5	Berger, J., & Gompper, M. E. 1999. Sex ratios in extant ungulates: products of contemporary predation or past life histories? Journal of Mammalogy, 80: 1084-1113.	NA		XY	assumed	NA	NA	NA		NA	NA	NA		NA	NA	NA
Pan_troglodytes	Primates	Hominidae	mammal	0.22	Mitani, J. C., Gros-Louis, J., & Richards, A. F. (1996). Sexual Dimorphism, the Operational Sex Ratio, and the Intensity of Male Competition in Polygynous Primates. The American Naturalist, 147(6), 966–980	0.481	Kühl, H. S., N'Guessan, A., Riedel, J., Metzger, S., & Deschner, T. 2012. The effect of climate fluctuation on chimpanzee birth sex ratio. PLoS One, 7: e35610.; Nishida, T., Hamai, M., Hasegawa, T., Hiraiwa‐Hasegawa, M., Hosaka, K., Hunt, K. D., ... & Nakamura, M. 2003. Demography, female life history, and reproductive profiles among the chimpanzees of Mahale. American Journal of Primatology, 59:…	XY	assumed	0.057	0.054	0.023	Bronikowski, A. M. et al. Female and male life tables for seven wild primate species. Scientific Data 3, 160006 (2016).	0.173	0.188	-0.036	Bronikowski, A. M. et al. Female and male life tables for seven wild primate species. Scientific Data 3, 160006 (2016).	2920	3637	-0.095	Myhrvold, N. P. et al. (2015) An amniote life-history database to perform comparative analyses with birds, mammals, and reptiles. Ecology 96, 3109–000
Panthera_leo	Carnivora	Felidae	mammal	0.36	Donald, P. F. Adult sex ratios in wild bird populations. Ibis (Lond. 1859). 149, 671–692 (2007)	0.509	Packer, C., & Pusey, A. E. 1987. Intrasexual cooperation and the sex ratio in African lions. The American Naturalist, 130: 636-642.	XY	assumed	0.324	0.138	0.371	Barthold, J. A., Loveridge, A. J., Macdonald, D. W., Packer, C. & Colchero, F. Bayesian estimates of male and female African lion mortality for future use in population management. J. Appl. Ecol. 53, 295–304 (2016).	0.471	0.416	0.054	Barthold, J. A., Loveridge, A. J., Macdonald, D. W., Packer, C. & Colchero, F. Bayesian estimates of male and female African lion mortality for future use in population management. J. Appl. Ecol. 53, 295–304 (2016).	1095	1095	0	Myhrvold, N. P. et al. (2015) An amniote life-history database to perform comparative analyses with birds, mammals, and reptiles. Ecology 96, 3109–000
Panthera_onca	Carnivora	Felidae	mammal	0.613	Anile, S., & Devillard, S. (2018). Camera‐trapping provides insights into adult sex ratio variability in felids. Mammal Review.	NA		XY	assumed	NA	NA	NA		NA	NA	NA		730	906.152	-0.094	Myhrvold, N. P. et al. (2015) An amniote life-history database to perform comparative analyses with birds, mammals, and reptiles. Ecology 96, 3109–000
Panthera_pardus	Carnivora	Felidae	mammal	0.425	Anile, S., & Devillard, S. (2018). Camera‐trapping provides insights into adult sex ratio variability in felids. Mammal Review.	NA		XY	assumed	NA	NA	NA		NA	NA	NA		771	937	-0.085	Myhrvold, N. P. et al. (2015) An amniote life-history database to perform comparative analyses with birds, mammals, and reptiles. Ecology 96, 3109–000
Panthera_tigris	Carnivora	Felidae	mammal	0.372	Anile, S., & Devillard, S. (2018). Camera‐trapping provides insights into adult sex ratio variability in felids. Mammal Review.	NA		XY	assumed	NA	NA	NA		NA	NA	NA		1415	1268	0.048	Myhrvold, N. P. et al. (2015) An amniote life-history database to perform comparative analyses with birds, mammals, and reptiles. Ecology 96, 3109–000
Pantholops_hodgsoni	Artiodactyla	Bovidae	mammal	0.382	Berger, J., & Gompper, M. E. 1999. Sex ratios in extant ungulates: products of contemporary predation or past life histories? Journal of Mammalogy, 80: 1084-1113.	NA		XY	assumed	NA	NA	NA		NA	NA	NA		NA	NA	NA
Papio_cynocephalus	Primates	Cercopithecidae	mammal	0.33	Henzi, S.P., Lycett, J.E. (1995) Population Structure, Demography, and Dynamics of Mountain Baboons: An Interim Report, Americann Journal of Primatology 35, 155-163	0.485	Rhine, R. J., Norton, G. W., Rogers, J., & Wasser, S. K. 1992. Secondary sex ratio and maternal dominance rank among wild yellow baboons (Papio cynocephalus) of Mikumi National Park, Tanzania. American journal of Primatology, 27: 261-273.; Clutton-Brock, T. H., & Iason, G. R. 1986. Sex ratio variation in mammals. The Quarterly Review of Biology, 61: 339-374.; Smuts, B., & Nicolson, N. 1989. Repro…	XY	assumed	0.111	0.086	0.111	Bronikowski, A. M. et al. Female and male life tables for seven wild primate species. Scientific Data 3, 160006 (2016).	0.237	0.226	0.021	Bronikowski, A. M. et al. Female and male life tables for seven wild primate species. Scientific Data 3, 160006 (2016).	1762	1652	0.028	Myhrvold, N. P. et al. (2015) An amniote life-history database to perform comparative analyses with birds, mammals, and reptiles. Ecology 96, 3109–000
Papio_hamadryas	Primates	Cercopithecidae	mammal	0.33	Zinner, D., Peláez, F. & Torkler, F. Distribution and Habitat Associations of Baboons (Papio hamadryas) in Central Eritrea. International Journal of Primatology 22, 397–413 (2001)	NA		XY	assumed	NA	NA	NA		NA	NA	NA		1762	1583	0.047	Myhrvold, N. P. et al. (2015) An amniote life-history database to perform comparative analyses with birds, mammals, and reptiles. Ecology 96, 3109–000
Papio_ursinus	Primates	Cercopithecidae	mammal	0.43	Mitani, J. C., Gros-Louis, J., & Richards, A. F. (1996). Sexual Dimorphism, the Operational Sex Ratio, and the Intensity of Male Competition in Polygynous Primates. The American Naturalist, 147(6), 966–980	0.47	Cheney, D. L., Seyfarth, R. M., Fischer, J., Beehner, J. C., Bergman, T. J., Johnson, S. E., Kitchen, D. M., Palombit, R. A., Rendall, D. & Silk, J. B. 2006. Reproduction, mortality, and female reproductive success in chacma baboons of the Okavango Delta, Botswana. In Reproduction and Fitness in Baboons: Behavioral, Ecological, and Life History Perspectives (ed. by L. Swedell & S. R. Leigh), 147–…	XY	assumed	NA	NA	NA		0.464	0.299	0.191	Cheney, D. L., Seyfarth, R. M., Fischer, J., Beehner, J., Bergman, T., Johnson, S. E., ... & Silk, J. B. 2004. Factors affecting reproduction and mortality among baboons in the Okavango Delta, Botswana. International Journal of Primatology, 25: 401-428.	1762	1598	0.042	Myhrvold, N. P. et al. (2015) An amniote life-history database to perform comparative analyses with birds, mammals, and reptiles. Ecology 96, 3109–000
Phacochoerus_aethiopicus	Artiodactyla	Suidae	mammal	0.452	Berger, J., & Gompper, M. E. 1999. Sex ratios in extant ungulates: products of contemporary predation or past life histories? Journal of Mammalogy, 80: 1084-1113.	NA		XY	assumed	NA	NA	NA		NA	NA	NA		730	730	0	Rodgers, W.A. (1984) Warthog ecology in south east Tanzania, Mammalia 48:3, 327-350
Piliocolobus_gordonorum	Primates	Cercopithecidae	mammal	0.22	Struhsaker, T.T., Pope, T.R. (1991) MATING SYSTEM AND REPRODUCTIVE SUCCESS: A COMPARISON OF TWO AFRICAN FOREST MONKEYS (Colobus badius AND Cercopithecus ascanius), Behaviour 117:3-4, 182-205	NA		XY	assumed	NA	NA	NA		NA	NA	NA		NA	NA	NA
Pongo_pygmaeus	Primates	Hominidae	mammal	0.48	Mitani, J. C., Gros-Louis, J., & Richards, A. F. (1996). Sexual Dimorphism, the Operational Sex Ratio, and the Intensity of Male Competition in Polygynous Primates. The American Naturalist, 147(6), 966–980	0.63	Galdikas, B. M., & Ashbury, A. 2013. Reproductive parameters of female orangutans (Pongo pygmaeus wurmbii) 1971–2011, a 40-year study at Tanjung Puting National Park, Central Kalimantan, Indonesia. Primates, 54: 61-72.	XY	assumed	NA	NA	NA		NA	NA	NA		2555	2937	-0.061	Myhrvold, N. P. et al. (2015) An amniote life-history database to perform comparative analyses with birds, mammals, and reptiles. Ecology 96, 3109–000
Procapra_picticaudata	Artiodactyla	Bovidae	mammal	0.482	Berger, J., & Gompper, M. E. 1999. Sex ratios in extant ungulates: products of contemporary predation or past life histories? Journal of Mammalogy, 80: 1084-1113.	NA		XY	assumed	NA	NA	NA		NA	NA	NA		NA	NA	NA
Pseudois_nayaur	Artiodactyla	Bovidae	mammal	0.505	Berger, J., & Gompper, M. E. 1999. Sex ratios in extant ungulates: products of contemporary predation or past life histories? Journal of Mammalogy, 80: 1084-1113.	NA		XY	assumed	NA	NA	NA		NA	NA	NA		NA	NA	NA
Puma_concolor	Carnivora	Felidae	mammal	0.556	Anile, S., & Devillard, S. (2018). Camera‐trapping provides insights into adult sex ratio variability in felids. Mammal Review.	NA		XY	assumed	NA	NA	NA		NA	NA	NA		912	912	0	Myhrvold, N. P. et al. (2015) An amniote life-history database to perform comparative analyses with birds, mammals, and reptiles. Ecology 96, 3109–000
Rangifer_tarandus	Artiodactyla	Cervidae	mammal	0.24	Røed KH, Holand Ø, Smith ME, Gjøstein H, Kumpula J, Nieminen M. Reproductive success in reindeer males in a herd with varying sex ratio. Mol Ecol. 2002, 11(7):1239-43 ; Atle Mysterud, Øystein Holand, Knut H. Røed, Hallvard Gjøstein, Jouko Kumpula, Mauri Nieminen (2003) Effects of age, density and sex ratio on reproductive effort in male reindeer (Rangifer tarandus), Journal of Zoology 261:4, 341-…	0.483	Skogland, T. 1986. Sex ratio variation in relation to maternal condition and parental investment in wild reindeer Rangifer t. tarandus. Oikos, 417-419.; Weladji, R. B., & Holand, Ø. 2003. Sex ratio variation in reindeer Rangifer tarandus: a test of the extrinsic modification hypothesis. Wildlife Biology, 9: 29-37.	XY	assumed	0.163	0.15	0.036	Reimers, E. Mortality in Svalbard reindeer. Ecography 6, 141–149 (1983) ; Leader-Williams, N. Population Dynamics and Mortality of Reindeer Introduced into South Georgia. J. Wildl. Manag. 44, 640–657 (1980)	0.193	0.194	-0.002	Reimers, E. Mortality in Svalbard reindeer. Ecography 6, 141–149 (1983) ; Leader-Williams, N. Population Dynamics and Mortality of Reindeer Introduced into South Georgia. J. Wildl. Manag. 44, 640–657 (1980)	680	695	-0.009	Myhrvold, N. P. et al. (2015) An amniote life-history database to perform comparative analyses with birds, mammals, and reptiles. Ecology 96, 3109–000
Redunca_fulvorufula	Artiodactyla	Bovidae	mammal	0.332	Berger, J., & Gompper, M. E. 1999. Sex ratios in extant ungulates: products of contemporary predation or past life histories? Journal of Mammalogy, 80: 1084-1113.	NA		XY	assumed	NA	NA	NA		NA	NA	NA		335	388	-0.064	Myhrvold, N. P. et al. (2015) An amniote life-history database to perform comparative analyses with birds, mammals, and reptiles. Ecology 96, 3109–000
Redunca_redunca	Artiodactyla	Bovidae	mammal	0.43	Berger, J., & Gompper, M. E. 1999. Sex ratios in extant ungulates: products of contemporary predation or past life histories? Journal of Mammalogy, 80: 1084-1113.	NA		XY	assumed	NA	NA	NA		NA	NA	NA		NA	NA	NA
Rhinoceros_unicornis	Perissodactyla	Rhinocerotidae	mammal	0.435	Berger, J., & Gompper, M. E. 1999. Sex ratios in extant ungulates: products of contemporary predation or past life histories? Journal of Mammalogy, 80: 1084-1113.	NA		XY	assumed	0.061	0.043	0.152	Dinerstein, E., & Price, L. 1991. Demography and habitat use by greater one-horned rhinoceros in Nepal. The Journal of Wildlife Management, 401-411.	0.111	0.111	0	Dinerstein, E., & Price, L. 1991. Demography and habitat use by greater one-horned rhinoceros in Nepal. The Journal of Wildlife Management, 401-411.	2557	2069.22	0.092	Myhrvold, N. P. et al. (2015) An amniote life-history database to perform comparative analyses with birds, mammals, and reptiles. Ecology 96, 3109–000
Saimiri_oerstedii	Primates	Cebidae	mammal	0.16	Mitani, J. C., Gros-Louis, J., & Richards, A. F. (1996). Sexual Dimorphism, the Operational Sex Ratio, and the Intensity of Male Competition in Polygynous Primates. The American Naturalist, 147(6), 966–980	NA		XY	assumed	NA	NA	NA		NA	NA	NA		NA	NA	NA
Semnopithecus_entellus	Primates	Cercopithecidae	mammal	0.17	Rajpurohit, L.S., Chhangani, A.K., Mohnit, S.M. (2006) Population dynamics of Hanuman langur, Semnopithecus entellus around Jodhpur (India) during 1995-2001, Proc.Nat.Acad.sCi. India 76, 141-147	0.446	Ostner, J., Borries, C., Schülke, O., & Koenig, A. 2005. Sex allocation in a colobine monkey. Ethology, 111: 924-939.	XY	assumed	NA	NA	NA		NA	NA	NA		1886	1237	0.183	Myhrvold, N. P. et al. (2015) An amniote life-history database to perform comparative analyses with birds, mammals, and reptiles. Ecology 96, 3109–000
Sus_scrofa	Artiodactyla	Suidae	mammal	0.5	Berger, J., & Gompper, M. E. 1999. Sex ratios in extant ungulates: products of contemporary predation or past life histories? Journal of Mammalogy, 80: 1084-1113.	NA		XY	assumed	0.321	0.199	0.208	Gamelon, M., Focardi, S., Gaillard, J. M., Gimenez, O., Bonenfant, C., Franzetti, B., ... & Lemaître, J. F. 2014. Do age‐specific survival patterns of wild boar fit current evolutionary theories of senescence?. Evolution, 68: 3636-3643.	0.344	0.293	0.07	Gamelon, M., Focardi, S., Gaillard, J. M., Gimenez, O., Bonenfant, C., Franzetti, B., ... & Lemaître, J. F. 2014. Do age‐specific survival patterns of wild boar fit current evolutionary theories of senescence?. Evolution, 68: 3636-3643.	768	334	0.362	Myhrvold, N. P. et al. (2015) An amniote life-history database to perform comparative analyses with birds, mammals, and reptiles. Ecology 96, 3109–000
Sylvicapra_grimmia	Artiodactyla	Bovidae	mammal	0.49	Berger, J., & Gompper, M. E. 1999. Sex ratios in extant ungulates: products of contemporary predation or past life histories? Journal of Mammalogy, 80: 1084-1113.	NA		XY	assumed	NA	NA	NA		NA	NA	NA		255	293.14	-0.061	Myhrvold, N. P. et al. (2015) An amniote life-history database to perform comparative analyses with birds, mammals, and reptiles. Ecology 96, 3109–000
Syncerus_caffer	Artiodactyla	Bovidae	mammal	0.501	Berger, J., & Gompper, M. E. 1999. Sex ratios in extant ungulates: products of contemporary predation or past life histories? Journal of Mammalogy, 80: 1084-1113.	NA		XY	assumed	0.122	0.126	-0.014	Sinclair, A. R. E. 1977. The African buffalo; a study of resource limitation of populations.	NA	NA	NA		1674	1475	0.055	Myhrvold, N. P. et al. (2015) An amniote life-history database to perform comparative analyses with birds, mammals, and reptiles. Ecology 96, 3109–000
Tayassu_pecari	Artiodactyla	Tayassuidae	mammal	0.38	Altricher, M., Carrillo, E., Sáenz, J., Fuller, T.K. (2001) White-lipped peccary (Tayassu pecari, Artiodactyla: Tayassuidae) diet and fruit availability in a Costa Rican rain forest, Revista de Biologia de Tropical 49:3-4	NA		XY	assumed	0.06	0.22	-0.564	Fuller, T.K., Carrillo, E., Saenz, J.C. (2002) Survival of protected white-lipped peccaries in Costa Rica, Canadian Journal of Zoology, 80:3	NA	NA	NA		548	609	-0.046	Myhrvold, N. P. et al. (2015) An amniote life-history database to perform comparative analyses with birds, mammals, and reptiles. Ecology 96, 3109–000
Theropithecus_gelada	Primates	Cercopithecidae	mammal	0.28	Mitani, J. C., Gros-Louis, J., & Richards, A. F. (1996). Sexual Dimorphism, the Operational Sex Ratio, and the Intensity of Male Competition in Polygynous Primates. The American Naturalist, 147(6), 966–980	NA		XY	assumed	0.132	0.103	0.108	Dunbar, R. I. M. Demographic and Life History Variables of a Population of Gelada Baboons (Theropithecus gelada). J. Anim. Ecol. 49, 485–506 (1980).	NA	NA	NA		2190	1400	0.194	Myhrvold, N. P. et al. (2015) An amniote life-history database to perform comparative analyses with birds, mammals, and reptiles. Ecology 96, 3109–000
Tragelaphus_angasi	Artiodactyla	Bovidae	mammal	0.495	Berger, J., & Gompper, M. E. 1999. Sex ratios in extant ungulates: products of contemporary predation or past life histories? Journal of Mammalogy, 80: 1084-1113.	NA		XY	assumed	NA	NA	NA		NA	NA	NA		NA	NA	NA
Tragelaphus_eurycerus	Artiodactyla	Bovidae	mammal	0.281	Berger, J., & Gompper, M. E. 1999. Sex ratios in extant ungulates: products of contemporary predation or past life histories? Journal of Mammalogy, 80: 1084-1113.	NA		XY	assumed	NA	NA	NA		NA	NA	NA		914	850.382	0.031	Myhrvold, N. P. et al. (2015) An amniote life-history database to perform comparative analyses with birds, mammals, and reptiles. Ecology 96, 3109–000
Tragelaphus_oryx	Artiodactyla	Bovidae	mammal	0.387	Berger, J., & Gompper, M. E. 1999. Sex ratios in extant ungulates: products of contemporary predation or past life histories? Journal of Mammalogy, 80: 1084-1113.	NA		XY	assumed	NA	NA	NA		NA	NA	NA		NA	NA	NA
Tragelaphus_scriptus	Artiodactyla	Bovidae	mammal	0.394	Berger, J., & Gompper, M. E. 1999. Sex ratios in extant ungulates: products of contemporary predation or past life histories? Journal of Mammalogy, 80: 1084-1113.	NA		XY	assumed	NA	NA	NA		NA	NA	NA		NA	NA	NA
Tragelaphus_strepsiceros	Artiodactyla	Bovidae	mammal	0.305	Berger, J., & Gompper, M. E. 1999. Sex ratios in extant ungulates: products of contemporary predation or past life histories? Journal of Mammalogy, 80: 1084-1113.	NA		XY	assumed	0.326	0.151	0.334	Lemaître JF, Ronget V, Tidière M, Allainé D, Berger V, Cohas A, Colchero F, Conde DA, Garratt M, Liker A, Marais GAB, Scheuerlein A, Székely T, Gaillard JM. Sex differences in adult lifespan and aging rates of mortality across wild mammals. Proc Natl Acad Sci U S A. 2020 Apr 14;117(15):8546-8553	0.571	0.508	0.051	Owen-Smith, N. 1993. Comparative mortality rates of male and female kudus: the costs of sexual size dimorphism. Journal of Animal Ecology, 428-440.	NA	NA	NA
Trichosurus_caninus	Diprodontia	Phalangeridae	mammal	0.42	Viggers K. L. Lindenmayer D. B. (2000) A population study of the mountain brushtail possum (Trichosurus caninus) in the central highlands of Victoria. Australian Journal of Zoology 48, 201-216	0.71	Viggers, K. L., & Lindenmayer, D. B. 2000. A population study of the mountain brushtail possum (Trichosurus caninus) in the central highlands of Victoria. Australian Journal of Zoology, 48: 201-216.	XY	assumed	0.21	0.08	0.419	How, R.A. (1981) Population parameters of two congeneric possums, Trichosurus spp., in North Eastern New South Wales, Australian Journal of Zoology 29:2, 205-215	NA	NA	NA		NA	NA	NA
Ursus_americanus	Carnivora	Ursidae	mammal	0.33	Rogers, L.L. (1986) Homing by Radio-collared Black Bears, Ursus americanus, in Minnesota, Canadian Field Naturalist 100:3, 350-353	0.508	Bales, S. L., Hellgren, E. C., Leslie Jr, D. M., & Hemphill Jr, J. 2005. Dynamics of a recolonizing population of black bears in the Ouachita Mountains of Oklahoma. Wildlife Society Bulletin, 33: 1342-1351.; Samson, C., & Huot, J. 1995. Reproductive biology of female black bears in relation to body mass in early winter. Journal of Mammalogy, 76: 68-77.; Elowe, K. D. 1989. Factors affecting black …	XY	assumed	0.205	0.158	0.113	Koehler, G. M. & Pierce, D. J. Survival, Cause-Specific Mortality, Sex, and Ages of American Black Bears in Washington State, USA. Ursus 16, 157–166 (2005).	NA	NA	NA		1278	1278	0	Myhrvold, N. P. et al. (2015) An amniote life-history database to perform comparative analyses with birds, mammals, and reptiles. Ecology 96, 3109–000
Acanthodactylus_erythrurus	squamata	Lacertidae	reptile	0.59	Busack, S. D., & Jaksic, F. M. 1982. Autecological observations of Acanthodactylus erythrurus (Sauria: Lacertidae) in southern Spain. Amphibia-Reptilia, 3: 237-255.	NA		ZW	Ashman, T.-L. et al. Tree of Sex: A database of sexual systems. Sci. Data 1, 561–572 (2014)	0.851	0.816	0.018218	Busack, S. D., & Jaksic, F. M. 1982. Autecological observations of Acanthodactylus erythrurus (Sauria: Lacertidae) in southern Spain. Amphibia-Reptilia, 3: 237-255.	0.287	0.362	-0.101	Busack, S. D., & Jaksic, F. M. 1982. Autecological observations of Acanthodactylus erythrurus (Sauria: Lacertidae) in southern Spain. Amphibia-Reptilia, 3: 237-255.	456.25	474.5	-0.017	Bókony, V., Milne, G., Pipoly, I., Székely, T., Liker, A. (2019) Sex ratios and bimaturism differ between temperature-dependent and genetic sex-determination systems in reptiles. BMC Evol. Biol. 19, 1–7
Agkistrodon_piscivorus	snake	Viperidae	reptile	0.477	Ford, N. B. Ecology of the Western cottonmouth (Agkistrodon piscivorus leucostoma) in Northeastern Texas. Biol. Vipers 1987, 167–178 (1997)	NA		ZW	Sarre, S. D., Ezaz, T. & Georges, A. Transitions between sex-determining systems in reptiles and amphibians. Annu. Rev. Genomics Hum. Genet. 12, 391–406 (2011)	NA	NA	NA		NA	NA	NA		700	1095	-0.194	Bókony, V., Milne, G., Pipoly, I., Székely, T., Liker, A. (2019) Sex ratios and bimaturism differ between temperature-dependent and genetic sex-determination systems in reptiles. BMC Evol. Biol. 19, 1–7
Amblyrhynchus_cristatus	squamata	Iguanidae	reptile	0.506	Laurie, W. A., & Brown, D. 1990. Population biology of marine iguanas (Amblyrhynchus cristatus). II. Changes in annual survival rates and the effects of size, sex, age and fecundity in a population crash. The Journal of Animal Ecology, 529-544.; Laurie, W. A., & Brown, D. 1990. Population biology of marine iguanas (Amblyrhynchus cristatus). III. Factors affecting survival. The Journal of Animal E…	0.488	Dellinger, T., & von Hegel, G. 1990. Sex identification through cloacal probing in juvenile marine iguanas (Amblyrhynchus cristatus). Journal of Herpetology, 24: 424-426.	XY	assumed according to family in TreeOfSex (Ashman et al. 2014)	0.21	0.166	0.102	Laurie, W. A., & Brown, D. 1990. Population biology of marine iguanas (Amblyrhynchus cristatus). II. Changes in annual survival rates and the effects of size, sex, age and fecundity in a population crash. The Journal of Animal Ecology, 529-544.	NA	NA	NA		2555	1460	0.243	Bókony, V., Milne, G., Pipoly, I., Székely, T., Liker, A. (2019) Sex ratios and bimaturism differ between temperature-dependent and genetic sex-determination systems in reptiles. BMC Evol. Biol. 19, 1–7
Ameiva_erythrocephala	squamata	Teiidae	reptile	0.278	Kerr, A. M., Powell, R. & Parmerlee, J. S. Ameiva erythrocephala ( Teiidae ) on Sint Eustatius , Netherlands Antilles : Baseline data on a small population in a severely altered habitat. Caribb. J. Sci. 41, 162–169 (2005)	NA		XY	Sarre, S. D., Ezaz, T. & Georges, A. Transitions between sex-determining systems in reptiles and amphibians. Annu. Rev. Genomics Hum. Genet. 12, 391–406 (2011)	NA	NA	NA		NA	NA	NA		NA	NA	NA
Ameiva_quadrilineata	squamata	Teiidae	reptile	0.417	Hirth, H. F. The ecology of two lizards on a tropical beach. Ecol. Monogr. 33, 83–112 (1963)	NA		XY	Sarre, S. D., Ezaz, T. & Georges, A. Transitions between sex-determining systems in reptiles and amphibians. Annu. Rev. Genomics Hum. Genet. 12, 391–406 (2011)	NA	NA	NA		NA	NA	NA		107	38	0.45	Bókony, V., Milne, G., Pipoly, I., Székely, T., Liker, A. (2019) Sex ratios and bimaturism differ between temperature-dependent and genetic sex-determination systems in reptiles. BMC Evol. Biol. 19, 1–7
Anolis_angusticeps	squamata	Iguanidae	reptile	0.454	Schoener, T. W. & Schoener, A. Densities, sex ratios, and population structure in four species of Bahamian Anolis lizards. J. Anim. Ecol. 49, 19–53 (1980)	NA		XY	Pokorná, M. & Kratochvíl, L. Phylogeny of sex-determining mechanisms in squamate reptiles: are sex chromosomes an evolutionary trap? Zool. J. Linn. Soc. 156, 168–183 (2009)	0.648	0.75	-0.064	Schoener, T. W., & Schoener, A. 1982. The ecological correlates of survival in some Bahamian Anolis lizards. Oikos, 1-16.	NA	NA	NA		NA	NA	NA
Anolis_carolinensis	squamata	Iguanidae	reptile	0.474	Ruby, D. E. Male breeding success and differential access to females in Anolis carolinensis. Herpetologica 40, 272–280 (1984)	NA		XY	Ashman, T.-L. et al. Tree of Sex: A database of sexual systems. Sci. Data 1, 561–572 (2014)	NA	NA	NA		NA	NA	NA		730	365	0.301	Bókony, V., Milne, G., Pipoly, I., Székely, T., Liker, A. (2019) Sex ratios and bimaturism differ between temperature-dependent and genetic sex-determination systems in reptiles. BMC Evol. Biol. 19, 1–7
Anolis_cupreus	squamata	Iguanidae	reptile	0.435	Fleming, T. H. & Hooker, R. S. Anolis cupreus: the response of a lizard to tropical seasonality. Ecology 56, 1243–1261 (1975)	NA		XY	Pokorná, M. & Kratochvíl, L. Phylogeny of sex-determining mechanisms in squamate reptiles: are sex chromosomes an evolutionary trap? Zool. J. Linn. Soc. 156, 168–183 (2009)	NA	NA	NA		NA	NA	NA		365	365	0	Bókony, V., Milne, G., Pipoly, I., Székely, T., Liker, A. (2019) Sex ratios and bimaturism differ between temperature-dependent and genetic sex-determination systems in reptiles. BMC Evol. Biol. 19, 1–7
Anolis_cybotes	squamata	Iguanidae	reptile	0.4	Fobes, T. M., Powell, R., Parmerlee, J. S., Lathrop, A. & Smith, D. D. Natural History of Anolis cybotes ( Sauria : Polychridae ) from an Altered Habitat in Barahona , Dominican Republic. Caribb. J. Sci. 28, 200–207 (1992)	NA		XY	Pokorná, M. & Kratochvíl, L. Phylogeny of sex-determining mechanisms in squamate reptiles: are sex chromosomes an evolutionary trap? Zool. J. Linn. Soc. 156, 168–183 (2009)	NA	NA	NA		NA	NA	NA		NA	NA	NA
Anolis_distichus	squamata	Iguanidae	reptile	0.558	Schoener, T. W. & Schoener, A. Densities, sex ratios, and population structure in four species of Bahamian Anolis lizards. J. Anim. Ecol. 49, 19–53 (1980)	NA		XY	Ashman, T.-L. et al. Tree of Sex: A database of sexual systems. Sci. Data 1, 561–572 (2014)	0.744	0.821	-0.043	Schoener, T. W., & Schoener, A. 1982. The ecological correlates of survival in some Bahamian Anolis lizards. Oikos, 1-16.	NA	NA	NA		NA	NA	NA
Anolis_equestris	squamata	Iguanidae	reptile	0.565	Nicholson, K. E. & Richards, P. M. Observations on a population of Cuban knight anoles, Anolis equestris. Anolis Newsl. 131 (1999)	NA		XY	Pokorná, M. & Kratochvíl, L. Phylogeny of sex-determining mechanisms in squamate reptiles: are sex chromosomes an evolutionary trap? Zool. J. Linn. Soc. 156, 168–183 (2009)	NA	NA	NA		NA	NA	NA		380	259	0.166	Bókony, V., Milne, G., Pipoly, I., Székely, T., Liker, A. (2019) Sex ratios and bimaturism differ between temperature-dependent and genetic sex-determination systems in reptiles. BMC Evol. Biol. 19, 1–7
Anolis_garmani	squamata	Iguanidae	reptile	0.445	Trivers, R. L. Sexual selection and resource-accruing abilities in Anolis garmani. Evolution 30, 253–269 (1976)	NA		XY	Pokorná, M. & Kratochvíl, L. Phylogeny of sex-determining mechanisms in squamate reptiles: are sex chromosomes an evolutionary trap? Zool. J. Linn. Soc. 156, 168–183 (2009)	NA	NA	NA		NA	NA	NA		70	200	-0.456	Bókony, V., Milne, G., Pipoly, I., Székely, T., Liker, A. (2019) Sex ratios and bimaturism differ between temperature-dependent and genetic sex-determination systems in reptiles. BMC Evol. Biol. 19, 1–7
Anolis_limifrons	squamata	Iguanidae	reptile	0.506	Andrews, R. M., & Nichols, J. D. 1990. Temporal and spatial variation in survival rates of the tropical lizard Anolis limifrons. Oikos, 215-221.; Andrews, R. M., & Stamps, J. A. 1994. Temporal variation in sexual size dimorphism of Anolis limifrons in Panama. Copeia, 613-622.	NA		XY	assumed according to genus in TreeOfSex (Ashman et al. 2014)	0.952	0.965	-0.006	Andrews, R. M., & Nichols, J. D. 1990. Temporal and spatial variation in survival rates of the tropical lizard Anolis limifrons. Oikos, 215-221.	NA	NA	NA		101	101	0	Bókony, V., Milne, G., Pipoly, I., Székely, T., Liker, A. (2019) Sex ratios and bimaturism differ between temperature-dependent and genetic sex-determination systems in reptiles. BMC Evol. Biol. 19, 1–7
Anolis_lineatopus	squamata	Iguanidae	reptile	0.565	Muralidhar, P., & Johnson, M. A. 2017. Sexual selection and sex ratios in Anolis lizards. Journal of Zoology, 302: 178-183.	0.5	Vogel, P. 1984. Seasonal hatchling recruitment and juvenile growth of the lizard Anolis lineatopus. Copeia, 747-757.	XY	assumed according to genus in TreeOfSex (Ashman et al. 2014)	NA	NA	NA		NA	NA	NA		NA	NA	NA
Anolis_mariarum	squamata	Iguanidae	reptile	0.648	Bock et al., 2010. Papeis Avulsos de Zoologia Sao Paulo , 50, 43-50	NA		XY	assumed according to genus in TreeOfSex (Ashman et al. 2014)	0.798	0.876	-0.041	Bock, B. C., Zapata, A. M., & Páez, V. P. 2010. Survivorship rates of adult Anolis mariarum (Squamata: Polychrotidae) in two populations with differing mean and asymptotic body sizes. Papéis Avulsos de Zoologia (São Paulo), 50: 43-50.	NA	NA	NA		70	110	-0.196	Bókony, V., Milne, G., Pipoly, I., Székely, T., Liker, A. (2019) Sex ratios and bimaturism differ between temperature-dependent and genetic sex-determination systems in reptiles. BMC Evol. Biol. 19, 1–7
Anolis_nebulosus	squamata	Iguanidae	reptile	0.495	Jenssen, T. A., Marcellini, D. L. & Smith, E. P. Seasonal micro-distribution of sympatric Anolis lizards in Haiti. J. Herpetol. 22, 266–274 (1988)	NA		XY	Ashman, T.-L. et al. Tree of Sex: A database of sexual systems. Sci. Data 1, 561–572 (2014)	NA	NA	NA		NA	NA	NA		213	274	-0.109	Bókony, V., Milne, G., Pipoly, I., Székely, T., Liker, A. (2019) Sex ratios and bimaturism differ between temperature-dependent and genetic sex-determination systems in reptiles. BMC Evol. Biol. 19, 1–7
Anolis_sagrei	squamata	Iguanidae	reptile	0.439	Schoener, T. W. & Schoener, A. Densities, sex ratios, and population structure in four species of Bahamian Anolis lizards. J. Anim. Ecol. 49, 19–53 (1980)	0.52	Urbach, D., Cox, R. M., & Calsbeek, R. 2013. Progeny sex ratios in a short-lived lizard: seasonal invariance despite sex-specific effects of hatching date on fitness. Evolutionary ecology, 27: 205-220.	XY	Pokorná, M. & Kratochvíl, L. Phylogeny of sex-determining mechanisms in squamate reptiles: are sex chromosomes an evolutionary trap? Zool. J. Linn. Soc. 156, 168–183 (2009)	0.8	0.758	0.023	Schoener, T. W., & Schoener, A. 1982. The ecological correlates of survival in some Bahamian Anolis lizards. Oikos, 1-16.	NA	NA	NA		253	203	0.096	Bókony, V., Milne, G., Pipoly, I., Székely, T., Liker, A. (2019) Sex ratios and bimaturism differ between temperature-dependent and genetic sex-determination systems in reptiles. BMC Evol. Biol. 19, 1–7
Anolis_schwartzi	squamata	Iguanidae	reptile	0.398	Joyce, T., Eifler, D. A. & Powell, R. Variable habitat use influences the mating system of a Lesser Antillean anole. Amphibia-Reptilia 31, 395–401 (2010)	NA		XY	Pokorná, M. & Kratochvíl, L. Phylogeny of sex-determining mechanisms in squamate reptiles: are sex chromosomes an evolutionary trap? Zool. J. Linn. Soc. 156, 168–183 (2009)	NA	NA	NA		NA	NA	NA		NA	NA	NA
Apalone_spinifera	testudines	Trionychidae	reptile	0.63	DonnerWright, D. M., Bozek, M. A., Probst, J. R., & Anderson, E. M. 1999. Responses of turtle assemblage to environmental gradients in the St. Croix River in Minnesota and Wisconsin, USA. Canadian Journal of Zoology, 77: 989-1000., Schultz, A. D. A. 2012. Inferring population changes of freshwater turtles in South Texas. MSc thesis, Texas State University, San Marcos; Plummer, M. V., & Mills, N. …	NA		ZW	Pokorná, M. & Kratochvíl, L. Phylogeny of sex-determining mechanisms in squamate reptiles: are sex chromosomes an evolutionary trap? Zool. J. Linn. Soc. 156, 168–183 (2009)	0.101	0.093	0.21	Plummer, M. V., & Mills, N. E. 2008. Structure of an urban population of softshell turtles (Apalone spinifera) before and after severe stream alteration. Herpetological Conservation, 3: 95-105.	NA	NA	NA		1643	4563	-0.444	Bókony, V., Milne, G., Pipoly, I., Székely, T., Liker, A. (2019) Sex ratios and bimaturism differ between temperature-dependent and genetic sex-determination systems in reptiles. BMC Evol. Biol. 19, 1–7
Basiliscus_vittatus	squamata	Corytophanidae	reptile	0.374	Hirth, H. F. The ecology of two lizards on a tropical beach. Ecol. Monogr. 33, 83–112 (1963)	NA		XY	Sarre, S. D., Ezaz, T. & Georges, A. Transitions between sex-determining systems in reptiles and amphibians. Annu. Rev. Genomics Hum. Genet. 12, 391–406 (2011)	NA	NA	NA		NA	NA	NA		128	154	-0.08	Bókony, V., Milne, G., Pipoly, I., Székely, T., Liker, A. (2019) Sex ratios and bimaturism differ between temperature-dependent and genetic sex-determination systems in reptiles. BMC Evol. Biol. 19, 1–7
Boa_constrictor	snake	Boidae	reptile	0.528	Bertona, M. & Chiaraviglio, M. Reproductive biology, mating aggregations, and sexual dimorphism of the Argentine Boa Constrictor (Boa constrictor occidentalis). J. Herpetol. 37, 510–516 (2003)	NA		XY	Gamble et al. 2017. The discovery of XY sex chromosomes in a Boa and Python, Current Biology, 27, 2148-2153	NA	NA	NA		NA	NA	NA		1095	1095	0	de Magalhaes, J. P., and Costa, J. (2009) A database of vertebrate longevity records and their relation to other life-history traits. Journal of Evolutionary Biology 22(8):1770-1774
Cerberus_schneiderii	snake	Homalopsidae	reptile	0.51	Chim, C. K. & Diong, C. H. A mark-recapture study of a dog-faced water snake Cerberus schneiderii (Colubridae : Homalopsidae) population in Sungei Buloh Wetland Reserve, Singapore. Raffles Bull. Zool. 61, 811–825 (2013)	NA		ZW	Sarre, S. D., Ezaz, T. & Georges, A. Transitions between sex-determining systems in reptiles and amphibians. Annu. Rev. Genomics Hum. Genet. 12, 391–406 (2011)	NA	NA	NA		NA	NA	NA		NA	NA	NA
Chelodina_longicollis	testudines	Chelidae	reptile	0.57	Dalem, A. A. 1998. Demography and movement patterns of a population of eastern snake-necked turtles, Chelodina longicollis (Shaw, 1794). MSc thesis, Western Sydney University.	0.525	Palmer-Allen, M., & Beynon, F. 1991. Hatchling sex ratios are independent of temperature in field nests of the long-necked turtle, Chelodina longicollis (Testudinata: Chelidae). Wildlife Research, 18: 225-232.	XY	Ashman, T.-L. et al. Tree of Sex: A database of sexual systems. Sci. Data 1, 561–572 (2014)	NA	NA	NA		NA	NA	NA		2555	3833	-0.176	Bókony, V., Milne, G., Pipoly, I., Székely, T., Liker, A. (2019) Sex ratios and bimaturism differ between temperature-dependent and genetic sex-determination systems in reptiles. BMC Evol. Biol. 19, 1–7
Christinus_marmoratus	squamata	Gekkonidae	reptile	0.523	Kearney, M., Shine, R., Comber, S., & Pearson, D. 2001. Why do geckos group? An analysis of" social" aggregations in two species of Australian lizards. Herpetologica, 411-422.	NA		ZW	Ashman, T.-L. et al. Tree of Sex: A database of sexual systems. Sci. Data 1, 561–572 (2014)	NA	NA	NA		NA	NA	NA		NA	NA	NA
Coluber_constrictor	snake	Colubridae	reptile	0.587	Dyer, K. J. Habitat use and seasonal activity of selected snakes on John F. Kennedy Space Center, Florida. Masters thesis, B.S. Pennsylvania State University, 48 pp (2004)	NA		ZW	Sarre, S. D., Ezaz, T. & Georges, A. Transitions between sex-determining systems in reptiles and amphibians. Annu. Rev. Genomics Hum. Genet. 12, 391–406 (2011)	NA	NA	NA		NA	NA	NA		335	730	-0.338	Bókony, V., Milne, G., Pipoly, I., Székely, T., Liker, A. (2019) Sex ratios and bimaturism differ between temperature-dependent and genetic sex-determination systems in reptiles. BMC Evol. Biol. 19, 1–7
Crotalus_horridus	snake	Viperidae	reptile	0.549	Macartney, J. M. 1985. The ecology of the Northern Pacific rattlesnake, Crotalus viridis oreganus, in British Columbia. Unpubl. Master's thesis, Univer sity of Victoria, Victoria, British Columbia, Canada	0.484	Brown, W. S., Kéry, M., & Hines, J. E. 2007. Survival of timber rattlesnakes (Crotalus horridus) estimated by capture–recapture models in relation to age, sex, color morph, time, and birthplace. Copeia, 2007: 656-671.; Macartney, J. M., & Gregory, P. T. 1988. Reproductive biology of female rattlesnakes (Crotalus viridis) in British Columbia. Copeia, 47-57.	ZW	assumed according to genus in TreeOfSex (Ashman et al. 2014)	0.096	0.139	-0.162	Macartney, J. M. 1985. The ecology of the Northern Pacific rattlesnake, Crotalus viridis oreganus, in British Columbia. Unpubl. Master's thesis, Univer sity of Victoria, Victoria, British Columbia, Canada; Olson, Z. H., MacGowan, B. J., Hamilton, M. T., Currylow, A. F. & Williams, R. N. 2015. Survival of Timber Rattlesnakes (Crotalus horridus): Investigating individual, environmental, and ecologi…	NA	NA	NA		1278	2738	-0.331	de Magalhaes, J. P., and Costa, J. (2009) A database of vertebrate longevity records and their relation to other life-history traits. Journal of Evolutionary Biology 22(8):1770-1774
Crotalus_viridis	snake	Viperidae	reptile	0.517	Diller, L. V., & Wallace, R. L. 1984. Reproductive biology of the northern Pacific rattlesnake (Crotalus viridis oreganus) in northern Idaho. Herpetologica, 182-193.	0.448	Diller, L. V., & Wallace, R. L. 2002. Growth, reproduction, and survival in a population of Crotalus viridis oreganus in north central Idaho. Herpetological Monographs, 16: 26-45.; Charland, M. B. 1989. Size and winter survivorship in neonatal western rattlesnakes (Crotalus viridis). Canadian Journal of Zoology, 67: 1620-1625.	ZW	assumed according to genus in TreeOfSex (Ashman et al. 2014)	0.18	0.18	0	Diller, L. V., & Wallace, R. L. 2002. Growth, reproduction, and survival in a population of Crotalus viridis oreganus in north central Idaho. Herpetological Monographs, 16: 26-45.	NA	NA	NA		730	1460	-0.301	Bókony, V., Milne, G., Pipoly, I., Székely, T., Liker, A. (2019) Sex ratios and bimaturism differ between temperature-dependent and genetic sex-determination systems in reptiles. BMC Evol. Biol. 19, 1–7
Ctenosaura_bakeri	squamata	Iguanidae	reptile	0.51	Pasachnik, S. A., Montgomery, C. E., Martinez, A., Belal, N., Clayson, S., & Faulkner, S. 2012. Body size, demography, and body condition in Utila Spiny-tailed Iguanas, Ctenosaura bakeri. Herpetological Conservation and Biology, 7: 391-398.	NA		XY	assumed according to family in TreeOfSex (Ashman et al. 2014)	NA	NA	NA		NA	NA	NA		913	913	0	Bókony, V., Milne, G., Pipoly, I., Székely, T., Liker, A. (2019) Sex ratios and bimaturism differ between temperature-dependent and genetic sex-determination systems in reptiles. BMC Evol. Biol. 19, 1–7
Ctenosaura_melanosterna	squamata	Iguanidae	reptile	0.435	Montgomery, C. E., Pasachnik, S. A., Ruyle, L. E., Frazier, J. A., & Green, S. E. 2014. Natural history of the black-chested spiny-tailed iguanas, Ctenosaura melanosterna (Iguanidae), on Cayo Cochnino Menor, Honduras. The Southwestern Naturalist, 59: 280-285.	NA		XY	assumed according to family in TreeOfSex (Ashman et al. 2014)	0.27	0.06	0.653	Ruyle, L. E. 2012. All of Your Eggs in One Basket: Conservation of a Microendemic Endangered Species (Doctoral dissertation, University of Georgia).	NA	NA	NA		730	730	0	Bókony, V., Milne, G., Pipoly, I., Székely, T., Liker, A. (2019) Sex ratios and bimaturism differ between temperature-dependent and genetic sex-determination systems in reptiles. BMC Evol. Biol. 19, 1–7
Ctenosaura_oedirhina	squamata	Iguanidae	reptile	0.379	Pasachnik, S. A. 2013. Growth, reproduction, and diet of Roatán Spiny-tailed Iguanas, Ctenosaura oedirhina, with notes on the status of the species. Herpetological Conservation and Biology, 8: 191-198.	NA		XY	assumed according to family in TreeOfSex (Ashman et al. 2014)	NA	NA	NA		NA	NA	NA		730	730	0	Bókony, V., Milne, G., Pipoly, I., Székely, T., Liker, A. (2019) Sex ratios and bimaturism differ between temperature-dependent and genetic sex-determination systems in reptiles. BMC Evol. Biol. 19, 1–7
Cyclura_cychlura	squamata	Iguanidae	reptile	0.529	Iverson, J. B., Converse, S. J., Smith, G. R., & Valiulis, J. M. 2006. Long-term trends in the demography of the Allen Cays Rock Iguana (Cyclura cychlura inornata): Human disturbance and density-dependent effects. Biological Conservation, 132: 300-310.	NA		XY	assumed according to family in TreeOfSex (Ashman et al. 2014)	0.117	0.078	0.179	Iverson, J. B., Converse, S. J., Smith, G. R., & Valiulis, J. M. 2006. Long-term trends in the demography of the Allen Cays Rock Iguana (Cyclura cychlura inornata): Human disturbance and density-dependent effects. Biological Conservation, 132: 300-310.	NA	NA	NA		NA	NA	NA
Cyclura_nubila	squamata	Iguanidae	reptile	0.545	Alberts, A., Lemm, J., Perry, A., Morici, L. & Phillips, J. Temporary alteration of local social structure in a threatened population of Cuban iguanas ( Cyclura nubila ). Behav. Ecol. Sociobiol. 51, 324–335 (2002)	NA		XY	assumed according to family in TreeOfSex (Ashman et al. 2014)	NA	NA	NA		NA	NA	NA		2009	2009	0	Myhrvold, N. P. et al. (2015) An amniote life-history database to perform comparative analyses with birds, mammals, and reptiles. Ecology 96, 3109–000
Drymarchon_couperi	snake	Colubridae	reptile	0.692	Hyslop, N. L., Stevenson, D. J., Macey, J. N., Carlile, L. D., Jenkins, C. L., Hostetler, J. A., & Oli, M. K. 2012. Survival and population growth of a long-lived threatened snake species, Drymarchon couperi (Eastern Indigo Snake). Population ecology, 54: 145-156.	NA		ZW	assumed according to family in TreeOfSex (Ashman et al. 2014)	0.252	0.302	-0.079	Hyslop, N. L., Stevenson, D. J., Macey, J. N., Carlile, L. D., Jenkins, C. L., Hostetler, J. A., & Oli, M. K. 2012. Survival and population growth of a long-lived threatened snake species, Drymarchon couperi (Eastern Indigo Snake). Population ecology, 54: 145-156.	NA	NA	NA		730	730	0	Bókony, V., Milne, G., Pipoly, I., Székely, T., Liker, A. (2019) Sex ratios and bimaturism differ between temperature-dependent and genetic sex-determination systems in reptiles. BMC Evol. Biol. 19, 1–7
Elaphe_obsoleta	snake	Colubridae	reptile	0.566	Blouin-Demers, G., Prior, K. A., & Weatherhead, P. J. 2002. Comparative demography of black rat snakes (Elaphe obsoleta) in Ontario and Maryland. Journal of Zoology, 256: 1-10.	0.489	Blouin‐Demers, G., & Weatherhead, P. J. 2007. Allocation of offspring size and sex by female black ratsnakes. Oikos, 116: 1759-1767.	ZW	assumed according to family in TreeOfSex (Ashman et al. 2014)	0.25	0.29	-0.064	Weatherhead, P. J., Blouin-Demers, G., & Sperry, J. H. 2012. Mortality patterns and the cost of reproduction in a northern population of ratsnakes, Elaphe obsoleta. Journal of Herpetology, 100-103.	0.2	0.24	-0.079	Weatherhead, P. J., Blouin-Demers, G., & Sperry, J. H. 2012. Mortality patterns and the cost of reproduction in a northern population of ratsnakes, Elaphe obsoleta. Journal of Herpetology, 100-103.	2391	2646	-0.044	Bókony, V., Milne, G., Pipoly, I., Székely, T., Liker, A. (2019) Sex ratios and bimaturism differ between temperature-dependent and genetic sex-determination systems in reptiles. BMC Evol. Biol. 19, 1–7
Elaphe_quadrivirgata	snake	Colubridae	reptile	0.537	Tanaka, K. & Ota, H. Natural history of two colubrid snakes, Elaphe quadrivirgata and Rhabdophis tigrinus, on Yakushima Island, Southwestern Japan. Amphibia-Reptilia 23, 323–331 (2002)	NA		ZW	Ashman, T.-L. et al. Tree of Sex: A database of sexual systems. Sci. Data 1, 561–572 (2014)	NA	NA	NA		NA	NA	NA		639	639	0	Bókony, V., Milne, G., Pipoly, I., Székely, T., Liker, A. (2019) Sex ratios and bimaturism differ between temperature-dependent and genetic sex-determination systems in reptiles. BMC Evol. Biol. 19, 1–7
Emydocephalus_annulatus	snake	Elapidae	reptile	0.639	Shine, R., Goiran, C., Shine, T., Fauvel, T., & Brischoux, F. 2012. Phenotypic divergence between seasnake (Emydocephalus annulatus) populations from adjacent bays of the New Caledonian Lagoon. Biological Journal of the Linnean Society, 107: 824-832.	NA		ZW	Ashman, T.-L. et al. Tree of Sex: A database of sexual systems. Sci. Data 1, 561–572 (2014)	NA	NA	NA		NA	NA	NA		NA	NA	NA
Emydocephalus_ijimae	snake	Elapidae	reptile	0.692	Masunaga, G. & Ota, H. Growth and reproduction of the sea snake , Emydocephalus ijimae , in the Central Ryukyus , Japan : a mark and recapture study. Zoolog. Sci. 20, 461–470 (2003)	NA		ZW	Pokorná, M. & Kratochvíl, L. Phylogeny of sex-determining mechanisms in squamate reptiles: are sex chromosomes an evolutionary trap? Zool. J. Linn. Soc. 156, 168–183 (2009)	0.524	0.536	-0.01	Masunaga, G. and Ota, H. (2003) Growth and reproduction of the sea snake, Emydocephalus ijimae, in the central Ryukyus, Japan : a mark recapture study, Zoological Science 20(4): 461-470.	NA	NA	NA		715	684	0.019	Bókony, V., Milne, G., Pipoly, I., Székely, T., Liker, A. (2019) Sex ratios and bimaturism differ between temperature-dependent and genetic sex-determination systems in reptiles. BMC Evol. Biol. 19, 1–7
Emydura_macquarii	testudines	Chelidae	reptile	0.641	Georges, A., Guarino, F., & White, M. 2006. Sex-ratio bias across populations of a freshwater turtle (Testudines: Chelidae) with genotypic sex determination. Wildlife Research, 33: 475-480.	0.58	Thompson, M. B. 1988. Influence of incubation temperature and water potential on sex determination in Emydura macquarii (Testudines: Pleurodira). Herpetologica, 86-90.	XY	Ashman, T.-L. et al. Tree of Sex: A database of sexual systems. Sci. Data 1, 561–572 (2014)	NA	NA	NA		NA	NA	NA		4380	7665	-0.243	Bókony, V., Milne, G., Pipoly, I., Székely, T., Liker, A. (2019) Sex ratios and bimaturism differ between temperature-dependent and genetic sex-determination systems in reptiles. BMC Evol. Biol. 19, 1–7
Gambelia_wislizenii	squamata	Crotaphytidae	reptile	0.575	McCoy, C. J. 1967. Natural history notes on Crotaphytus wislizeni (Reptilia: Iguanidae) in Colorado. American Midland Naturalist, 138-146.; Turner, F. B., Lannom Jr, J. R., Medica, P. A., & Hoddenbach, G. A. 1969. Density and composition of fenced populations of leopard lizards (Crotaphytus wislizenii) in southern Nevada. Herpetologica, 247-257.	NA		XY	Pokorná, M. & Kratochvíl, L. Phylogeny of sex-determining mechanisms in squamate reptiles: are sex chromosomes an evolutionary trap? Zool. J. Linn. Soc. 156, 168–183 (2009)	0.383	0.57	-0.172	Turner, F. B., Lannom Jr, J. R., Medica, P. A., & Hoddenbach, G. A. 1969. Density and composition of fenced populations of leopard lizards (Crotaphytus wislizenii) in southern Nevada. Herpetologica, 247-257.	0.574	0.667	-0.065	Turner, F. B., Lannom Jr, J. R., Medica, P. A., & Hoddenbach, G. A. 1969. Density and composition of fenced populations of leopard lizards (Crotaphytus wislizenii) in southern Nevada. Herpetologica, 247-257.	669	669	0	Bókony, V., Milne, G., Pipoly, I., Székely, T., Liker, A. (2019) Sex ratios and bimaturism differ between temperature-dependent and genetic sex-determination systems in reptiles. BMC Evol. Biol. 19, 1–7
Gehyra_variegata	squamata	Gekkonidae	reptile	0.48	Sarre, S. D. 1998. Demographics and population persistence of Gehyra variegata (Gekkonidae) following habitat fragmentation. Journal of Herpetology, 153-162.; Gruber, B., & Henle, K. 2008. Analysing the effect of movement on local survival: a new method with an application to a spatially structured population of the arboreal gecko Gehyra variegata. Oecologia, 154: 679-690.; Henle, K. 1990. Popula…	NA		ZW	Pokorná, M. & Kratochvíl, L. Phylogeny of sex-determining mechanisms in squamate reptiles: are sex chromosomes an evolutionary trap? Zool. J. Linn. Soc. 156, 168–183 (2009)	0.282	0.3	-0.027	Henle, K. 1990. Population ecology and life history of the arboreal gecko Gehyra variegata in arid Australia. Herpetological Monographs, 30-60.	NA	NA	NA		913	913	0	Bókony, V., Milne, G., Pipoly, I., Székely, T., Liker, A. (2019) Sex ratios and bimaturism differ between temperature-dependent and genetic sex-determination systems in reptiles. BMC Evol. Biol. 19, 1–7
Glyptemys_insculpta	testudines	Emydidae	reptile	0.487	Berg, S. W. 2014. Population structure, size, and the thermal ecology of Iowa wood turtles (Glyptemys insculpta): A comparison between suburban and rural populations. MSc thesis, University of Northern Iowa; Breisch, A. N. 2006. The natural history and thermal ecology of a population of spotted turtles (Clemmys guttata) and wood turtles (Glyptemys insculpta) in West Virginia. MSc thesis, Marshall…	0.361	Bull, J. J., Legler, J. M., & Vogt, R. C. 1985. Non-temperature dependent sex determination in two suborders of turtles. Copeia, 1985: 784-786.	XY	Montiel, E.E., Badenhorst, D., Tamplin, J. et al. Discovery of the youngest sex chromosomes reveals first case of convergent co-option of ancestral autosomes in turtles. Chromosoma 126, 105–113 (2017)	0.115	0.042	0.442359	Daigle, C., & Jutras, J. 2005. Quantitative evidence of decline in a southern Quebec wood turtle (Glyptemys insculpta) population. Journal of Herpetology, 39: 130-132.	NA	NA	NA		4526	5548	-0.088	Bókony, V., Milne, G., Pipoly, I., Székely, T., Liker, A. (2019) Sex ratios and bimaturism differ between temperature-dependent and genetic sex-determination systems in reptiles. BMC Evol. Biol. 19, 1–7
Grayia_smythii	snake	Colubridae	reptile	0.485	Akani, G. C. & Luiselli, L. Ecological studies on a population of the water snake Grayia smythii in a rainforest swamp of the Niger Delta, Nigeria. Contrib. to Zool. 70, (2001)	NA		ZW	Sarre, S. D., Ezaz, T. & Georges, A. Transitions between sex-determining systems in reptiles and amphibians. Annu. Rev. Genomics Hum. Genet. 12, 391–406 (2011)	NA	NA	NA		NA	NA	NA		NA	NA	NA
Hemidactylus_turcicus	squamata	Gekkonidae	reptile	0.509	Selcer, K. W. 1986. Life history of a successful colonizer: the Mediterranean gecko, Hemidactylus turcicus, in southern Texas. Copeia, 956-962.; Paulissen, M. A., Meyer, H. A., & Hibbs, T. S. 2013. Movement patterns and sociality of the Mediterranean gecko, Hemidactylus turcicus, in southwestern Louisiana. The Southwestern Naturalist, 344-350.; Stabler, L. B., Johnson, W. L., Locey, K. J., & Ston…	NA		XY	Tony Gamble, Jessi Coryell, Tariq Ezaz, Joshua Lynch, Daniel P. Scantlebury, David Zarkower, Restriction Site-Associated DNA Sequencing (RAD-seq) Reveals an Extraordinary Number of Transitions among Gecko Sex-Determining Systems, Molecular Biology and Evolution, Volume 32, Issue 5, May 2015, Pages 1296–1309	0.78	0.78	0	Selcer, K. W. 1986. Life history of a successful colonizer: the Mediterranean gecko, Hemidactylus turcicus, in southern Texas. Copeia, 956-962.	NA	NA	NA		273.75	273.75	0	Bókony, V., Milne, G., Pipoly, I., Székely, T., Liker, A. (2019) Sex ratios and bimaturism differ between temperature-dependent and genetic sex-determination systems in reptiles. BMC Evol. Biol. 19, 1–7
Heteronotia_binoei	squamata	Gekkonidae	reptile	0.509	Bustard, H. R. 1968. The ecology of the Australian gecko Heteronotia binoei in northern New South Wales. Journal of Zoology, 156: 483-497.; Henle, K. 1990. Population ecology and life history of three terrestrial geckos in arid Australia. Copeia, 759-781.	NA		ZW	Ashman, T.-L. et al. Tree of Sex: A database of sexual systems. Sci. Data 1, 561–572 (2014)	NA	NA	NA		NA	NA	NA		321.5	401.5	-0.097	Bókony, V., Milne, G., Pipoly, I., Székely, T., Liker, A. (2019) Sex ratios and bimaturism differ between temperature-dependent and genetic sex-determination systems in reptiles. BMC Evol. Biol. 19, 1–7
Holbrookia_maculata	squamata	Phrynosomatidae	reptile	0.506	Jones, S. M., & Ballinger, R. E. 1987. Comparative life histories of Holbrookia maculata and Sceloporus undulatus in western Nebraska. Ecology, 68: 1828-1838.	NA		XY	assumed according to Iguania group in TreeOfSex (Ashman et al. 2014)	0.517	0.603	-0.067	Jones, S. M., & Ballinger, R. E. 1987. Comparative life histories of Holbrookia maculata and Sceloporus undulatus in western Nebraska. Ecology, 68: 1828-1838.	NA	NA	NA		213	335	-0.197	Bókony, V., Milne, G., Pipoly, I., Székely, T., Liker, A. (2019) Sex ratios and bimaturism differ between temperature-dependent and genetic sex-determination systems in reptiles. BMC Evol. Biol. 19, 1–7
Iberolacerta_aranica	squamata	Lacertidae	reptile	0.355	Arribas, O. J., & Galán, P. 2005. Reproductive characteristics of the Pyrenean high-mountain lizards: Iberolacerta aranica (Arribas, 1993), I. aurelioi (Arribas, 1994) and I. bonnali (Lantz, 1927). Animal Biology, 55: 163-190.	0.654	Galán, P., & Arribas, O. 2005. Reproductive characteristics of the Pyrenean high-mountain lizards: Iberolacerta aranica (Arribas, 1993), I. aurelioi (Arribas, 1994) and I. bonnali (Lantz, 1927). Animal Biology, 55: 163-190.	ZW	Ashman, T.-L. et al. Tree of Sex: A database of sexual systems. Sci. Data 1, 561–572 (2014)	NA	NA	NA		NA	NA	NA		1460	1825	-0.097	Bókony, V., Milne, G., Pipoly, I., Székely, T., Liker, A. (2019) Sex ratios and bimaturism differ between temperature-dependent and genetic sex-determination systems in reptiles. BMC Evol. Biol. 19, 1–7
Iberolacerta_aurelioi	squamata	Lacertidae	reptile	0.548	Arribas, O. J. 2004. Characteristics of the reproductive biology of Iberolacerta aurelioi (Arribas, 1994). Herpetozoa, 17: 3-18.	0.559	Arribas, O. J. 2004. Characteristics of the reproductive biology of Iberolacerta aurelioi (Arribas, 1994). Herpetozoa, 17: 3-18.	ZW	Ashman, T.-L. et al. Tree of Sex: A database of sexual systems. Sci. Data 1, 561–572 (2014)	NA	NA	NA		NA	NA	NA		1460	1825	-0.097	Bókony, V., Milne, G., Pipoly, I., Székely, T., Liker, A. (2019) Sex ratios and bimaturism differ between temperature-dependent and genetic sex-determination systems in reptiles. BMC Evol. Biol. 19, 1–7
Lacerta_agilis	squamata	Lacertidae	reptile	0.483	Gvozdik, L. Seasonal activity , sex ratio , and abundance in a population of Lacerta agilis Linnaeus, 1758 from the Czech Republic. Herpetozoa 13, 165–169 (2000); Strijbosch, H. & Creemers, R. C. M. Comparative demography of sympatric populations of Lacerta vivipara and Lacerta agilis. Oecologia 76, 20–26 (1988)	NA		ZW	Ashman, T.-L. et al. Tree of Sex: A database of sexual systems. Sci. Data 1, 561–572 (2014)	0.501	0.368	0.134	Strijbosch, H., & Creemers, R. C. M. 1988. Comparative demography of sympatric populations of Lacerta vivipara and Lacerta agilis. Oecologia, 76: 20-26.; Berglind, S. Å. 2000. Demography and management of relict sand lizard Lacerta agilis populations on the edge of extinction. Ecological Bulletins, 123-142.	NA	NA	NA		1095	1095	0	Bókony, V., Milne, G., Pipoly, I., Székely, T., Liker, A. (2019) Sex ratios and bimaturism differ between temperature-dependent and genetic sex-determination systems in reptiles. BMC Evol. Biol. 19, 1–7
Lacerta_viridis	squamata	Lacertidae	reptile	0.545	Fischer, D., & Rehák, I. 2010. The ecology, ethology and variability of the European green lizard, Lacerta viridis, from a local population along the River Vltava in Central Bohemia. Gazella (Praha), 37: 51-167.	NA		ZW	Ashman, T.-L. et al. Tree of Sex: A database of sexual systems. Sci. Data 1, 561–572 (2014)	NA	NA	NA		NA	NA	NA		1095	1095	0	Bókony, V., Milne, G., Pipoly, I., Székely, T., Liker, A. (2019) Sex ratios and bimaturism differ between temperature-dependent and genetic sex-determination systems in reptiles. BMC Evol. Biol. 19, 1–7
Lacerta_vivipara	squamata	Lacertidae	reptile	0.398	Pilorge, T. 1987. Density, size structure, and reproductive characteristics of three populations of Lacerta vivipara (Sauria: Lacertidae). Herpetologica, 345-356.; Strijbosch, H., & Creemers, R. C. M. 1988. Comparative demography of sympatric populations of Lacerta vivipara and Lacerta agilis. Oecologia, 76: 20-26.; Heulin, B., Osenegg-Leconte, K., & Michel, D. 1997. Demography of a bimodal repro…	NA		ZW	Ashman, T.-L. et al. Tree of Sex: A database of sexual systems. Sci. Data 1, 561–572 (2014)	0.631	0.523	0.081	Strijbosch, H., & Creemers, R. C. M. 1988. Comparative demography of sympatric populations of Lacerta vivipara and Lacerta agilis. Oecologia, 76: 20-26.; Heulin, B., Osenegg-Leconte, K., & Michel, D. 1997. Demography of a bimodal reproductive species of lizard (Lacerta vivipara): survival and density characteristics of oviparous populations. Herpetologica, 432-444.	0.654	0.566	0.063	Heulin, B., Osenegg-Leconte, K., & Michel, D. 1997. Demography of a bimodal reproductive species of lizard (Lacerta vivipara): survival and density characteristics of oviparous populations. Herpetologica, 432-444.	1095	1095	0	Bókony, V., Milne, G., Pipoly, I., Székely, T., Liker, A. (2019) Sex ratios and bimaturism differ between temperature-dependent and genetic sex-determination systems in reptiles. BMC Evol. Biol. 19, 1–7
Lapemis_hardwickii	snake	Hydrophiidae	reptile	0.481	Hin, H. K., Stuebing, R. B. & Voris, H. K. Population structure and reproduction in the marine snake, Lapemis hardwickii Gray, from the west coast of Sabah. Sarawak Museum J. 463–475 (1991)	NA		ZW	Sarre, S. D., Ezaz, T. & Georges, A. Transitions between sex-determining systems in reptiles and amphibians. Annu. Rev. Genomics Hum. Genet. 12, 391–406 (2011)	NA	NA	NA		NA	NA	NA		578	700	-0.083	Bókony, V., Milne, G., Pipoly, I., Székely, T., Liker, A. (2019) Sex ratios and bimaturism differ between temperature-dependent and genetic sex-determination systems in reptiles. BMC Evol. Biol. 19, 1–7
Liasis_fuscus	snake	Pithonidae	reptile	0.614	Brown, G. P., Shine, R., & Madsen, T. 2002. Responses of three sympatric snake species to tropical seasonality in northern Australia. Journal of Tropical Ecology, 18: 549-568.	NA		ZW	assumed according to TreeOfSex (Ashman et al. 2014)	NA	NA	NA		NA	NA	NA		730	1095	-0.176	Bókony, V., Milne, G., Pipoly, I., Székely, T., Liker, A. (2019) Sex ratios and bimaturism differ between temperature-dependent and genetic sex-determination systems in reptiles. BMC Evol. Biol. 19, 1–7
Lygosoma_laterale	squamata	Scincidae	reptile	0.502	Brooks, G. R. Population ecology of the Ground skink Lygosoma laterale (Say). Ecol. Monogr. 37, 71–87 (1967)	NA		XY	Sarre, S. D., Ezaz, T. & Georges, A. Transitions between sex-determining systems in reptiles and amphibians. Annu. Rev. Genomics Hum. Genet. 12, 391–406 (2011)	0.62	0.705	-0.056	Brooks Jr, G. R. (1967). Population ecology of the ground skink, Lygosoma laterale (Say). Ecological Monographs, 37(2), 71-87.	NA	NA	NA		289	243	0.075	Bókony, V., Milne, G., Pipoly, I., Székely, T., Liker, A. (2019) Sex ratios and bimaturism differ between temperature-dependent and genetic sex-determination systems in reptiles. BMC Evol. Biol. 19, 1–7
Meroles_anchietae	squamata	Lacertidae	reptile	0.553	Goldberg, S. R. & Robinson, M. D. Reproduction in two Namib Desert Lacertid lizards (Aporosaura anchietae and Meroles cuneirostris). Herpetologica 35, 169–175 (1979)	NA		ZW	Sarre, S. D., Ezaz, T. & Georges, A. Transitions between sex-determining systems in reptiles and amphibians. Annu. Rev. Genomics Hum. Genet. 12, 391–406 (2011)	NA	NA	NA		NA	NA	NA		198	152	0.115	Bókony, V., Milne, G., Pipoly, I., Székely, T., Liker, A. (2019) Sex ratios and bimaturism differ between temperature-dependent and genetic sex-determination systems in reptiles. BMC Evol. Biol. 19, 1–7
Meroles_cuneirostris	squamata	Lacertidae	reptile	0.554	Goldberg, S. R. & Robinson, M. D. Reproduction in two Namib Desert Lacertid lizards (Aporosaura anchietae and Meroles cuneirostris). Herpetologica 35, 169–175 (1979)	NA		ZW	Ashman, T.-L. et al. Tree of Sex: A database of sexual systems. Sci. Data 1, 561–572 (2014)	NA	NA	NA		NA	NA	NA		NA	NA	NA
Morelia_viridis	snake	Pythonidae	reptile	0.577	Wilson, D., Heinsohn, R., & Wood, J. 2006. Life‐history traits and ontogenetic colour change in an arboreal tropical python, Morelia viridis. Journal of Zoology, 270: 399-407.	NA		ZW	assumed according to TreeOfSex (Ashman et al. 2014)	NA	NA	NA		NA	NA	NA		876	1314	-0.176	Bókony, V., Milne, G., Pipoly, I., Székely, T., Liker, A. (2019) Sex ratios and bimaturism differ between temperature-dependent and genetic sex-determination systems in reptiles. BMC Evol. Biol. 19, 1–7
Natrix_natrix	snake	Colubridae	reptile	0.607	Mertens, D. 1995. Population structure and abundance of grass snakes, Natrix natrix, in central Germany. Journal of Herpetology, 29: 454-456.; Madsen, T. 1983. Growth rates, maturation and sexual size dimorphism in a population of grass snakes, Natrix natrix, in southern Sweden. Oikos, 277-282.	0.491	Luiselli, L., Capula, M., & Shine, R. 1997. Food habits, growth rates, and reproductive biology of grass snakes, Natrix natrix (Colubridae) in the Italian Alps. Journal of Zoology, 241: 371-380.; Madsen, T. 1983. Growth rates, maturation and sexual size dimorphism in a population of grass snakes, Natrix natrix, in southern Sweden. Oikos, 277-282.	ZW	assumed according to family in TreeOfSex (Ashman et al. 2014)	0.48	0.48	0	Madsen, T. 1983. Growth rates, maturation and sexual size dimorphism in a population of grass snakes, Natrix natrix, in southern Sweden. Oikos, 277-282.	0.33	0.25	0.121	Madsen, T. 1983. Growth rates, maturation and sexual size dimorphism in a population of grass snakes, Natrix natrix, in southern Sweden. Oikos, 277-282.	1095	1643	-0.176	Bókony, V., Milne, G., Pipoly, I., Székely, T., Liker, A. (2019) Sex ratios and bimaturism differ between temperature-dependent and genetic sex-determination systems in reptiles. BMC Evol. Biol. 19, 1–7
Nerodia_rhombifer	snake	Colubridae	reptile	0.457	Zamora, R. D. 2009. Population ecology and reproductive biology of the diamondback watersnake, Nerodia rhombifer (Serpentes: Colubridae), in southernmost Texas. The University of Texas-Pan American. MSc thesis, University of Texas-Pan American	0.527	Pilgrim, M. A., Farrell, T. M., May, P. G., Vollman, M. R., & Seigel, R. A. 2011. Secondary sex ratios in six snake species. Copeia, 2011: 553-558.; Zamora, R. D. 2009. Population ecology and reproductive biology of the diamondback watersnake, Nerodia rhombifer (Serpentes: Colubridae), in southernmost Texas. Thesis. The University of Texas-Pan American.	ZW	assumed according to family in TreeOfSex (Ashman et al. 2014)	NA	NA	NA		NA	NA	NA		548	913	-0.222	Bókony, V., Milne, G., Pipoly, I., Székely, T., Liker, A. (2019) Sex ratios and bimaturism differ between temperature-dependent and genetic sex-determination systems in reptiles. BMC Evol. Biol. 19, 1–7
Nerodia_sipedon	snake	Colubridae	reptile	0.655	Brown, G. P., & Weatherhead, P. J. 1999. Demography and sexual size dimorphism in northern water snakes, Nerodia sipedon. Canadian Journal of Zoology, 77: 1358-1366.	0.478	Weatherhead, P. J., Brown, G. P., Prosser, M. R., & Kissner, K. J. (1998). Variation in offspring sex ratios in the northern water snake (Nerodia sipedon). Canadian journal of zoology, 76(12), 2200-2206.	ZW	Sarre, S. D., Ezaz, T. & Georges, A. Transitions between sex-determining systems in reptiles and amphibians. Annu. Rev. Genomics Hum. Genet. 12, 391–406 (2011)	0.495	0.495	0	Brown, G. P., & Weatherhead, P. J. 1999. Demography and sexual size dimorphism in northern water snakes, Nerodia sipedon. Canadian Journal of Zoology, 77: 1358-1366.	0.84	0.77	0.038	Brown, G. P., & Weatherhead, P. J. 1999. Demography and sexual size dimorphism in northern water snakes, Nerodia sipedon. Canadian Journal of Zoology, 77: 1358-1366.	1095	1460	-0.125	Bókony, V., Milne, G., Pipoly, I., Székely, T., Liker, A. (2019) Sex ratios and bimaturism differ between temperature-dependent and genetic sex-determination systems in reptiles. BMC Evol. Biol. 19, 1–7
Nerodia_taxispilota	snake	Colubridae	reptile	0.608	Mills, M. S. Ecology and life history of the Brown Water Snake (Nerodia taxispilota). Doctoral dissertation, University of Georgia, 239 pp (2002)	NA		ZW	Sarre, S. D., Ezaz, T. & Georges, A. Transitions between sex-determining systems in reptiles and amphibians. Annu. Rev. Genomics Hum. Genet. 12, 391–406 (2011)	NA	NA	NA		NA	NA	NA		1095	2008	-0.263	Bókony, V., Milne, G., Pipoly, I., Székely, T., Liker, A. (2019) Sex ratios and bimaturism differ between temperature-dependent and genetic sex-determination systems in reptiles. BMC Evol. Biol. 19, 1–7
Notechis_scutatus	snake	Elapidae	reptile	0.733	Bonnet, X., Naulleau, G. & Shine, R. The dangers of leaving home : dispersal and mortality in snakes. Biol. Conserv. 89, 39–50 (1999)	NA		ZW	Ashman, T.-L. et al. Tree of Sex: A database of sexual systems. Sci. Data 1, 561–572 (2014)	NA	NA	NA		NA	NA	NA		730	730	0	Bókony, V., Milne, G., Pipoly, I., Székely, T., Liker, A. (2019) Sex ratios and bimaturism differ between temperature-dependent and genetic sex-determination systems in reptiles. BMC Evol. Biol. 19, 1–7
Opheodrys_aestivus	snake	Colubridae	reptile	0.51	Plummer, M. V. 1985. Demography of green snakes (Opheodrys aestivus). Herpetologica, 373-381.	0.475	Plummer, M. V. 1984. Female reproduction in an Arkansas population of rough green snakes (Opheodrys aestivus). Vertebrate Ecology and Systematics: A Tribute to Henry S. Fitch, University of Kansas Museum of Natural History, Special Publication, 10: 105-113.	ZW	Sarre, S. D., Ezaz, T. & Georges, A. Transitions between sex-determining systems in reptiles and amphibians. Annu. Rev. Genomics Hum. Genet. 12, 391–406 (2011)	0.612	0.514	0.076	Plummer, M. V. 1985. Demography of green snakes (Opheodrys aestivus). Herpetologica, 373-381.	0.615	0.692	-0.051	Plummer, M. V. 1985. Demography of green snakes (Opheodrys aestivus). Herpetologica, 373-381.	624	821	-0.119	Bókony, V., Milne, G., Pipoly, I., Székely, T., Liker, A. (2019) Sex ratios and bimaturism differ between temperature-dependent and genetic sex-determination systems in reptiles. BMC Evol. Biol. 19, 1–7
Phrynosoma_cornutum	squamata	Phrynosomatidae	reptile	0.474	Endriss, D. A., Hellgren, E. C., Fox, S. F., & Moody, R. W. 2007. Demography of an urban population of the Texas horned lizard (Phrynosoma cornutum) in central Oklahoma. Herpetologica, 63: 320-331.	NA		XY	assumed according to Iguania group in TreeOfSex (Ashman et al. 2014)	0.355	0.355	0	Endriss, D. A., Hellgren, E. C., Fox, S. F., & Moody, R. W. 2007. Demography of an urban population of the Texas horned lizard (Phrynosoma cornutum) in central Oklahoma. Herpetologica, 63: 320-331.	NA	NA	NA		608.333	608.333	0	Bókony, V., Milne, G., Pipoly, I., Székely, T., Liker, A. (2019) Sex ratios and bimaturism differ between temperature-dependent and genetic sex-determination systems in reptiles. BMC Evol. Biol. 19, 1–7
Pituophis_melanoleucus	snake	Colubridae	reptile	0.672	Gutzke, W. H., Paukstis, G. L., & McDaniel, L. L. 1985. Skewed sex ratios for adult and hatchling bullsnakes, Pituophis melanoleucus, in Nebraska. Copeia, 649-652.	0.621	Burger, J., & Zappalorti, R. T. 1988. Effects of incubation temperature on sex ratios in pine snakes: differential vulnerability of males and females. The American Naturalist, 132: 492-505.; Gutzke, W. H., Paukstis, G. L., & McDaniel, L. L. 1985. Skewed sex ratios for adult and hatchling bullsnakes, Pituophis melanoleucus, in Nebraska. Copeia, 649-652.	ZW	assumed according to family in TreeOfSex (Ashman et al. 2014)	NA	NA	NA		NA	NA	NA		NA	NA	NA
Podarcis_bocagei	squamata	Lacertidae	reptile	0.363	Galán, P. 2004. Structure of a population of the lizard Podarcis bocagei in northwest Spain: variations in age distribution, size distribution and sex ratio. Animal Biology, 54: 57-75.	0.511	Galán, P. 2004. Structure of a population of the lizard Podarcis bocagei in northwest Spain: variations in age distribution, size distribution and sex ratio. Animal Biology, 54: 57-75.	ZW	Sarre, S. D., Ezaz, T. & Georges, A. Transitions between sex-determining systems in reptiles and amphibians. Annu. Rev. Genomics Hum. Genet. 12, 391–406 (2011)	0.893	0.859	0.017	Galán, P. 2004. Structure of a population of the lizard Podarcis bocagei in northwest Spain: variations in age distribution, size distribution and sex ratio. Animal Biology, 54: 57-75.	0.787	0.711	0.044	Galán, P. 2004. Structure of a population of the lizard Podarcis bocagei in northwest Spain: variations in age distribution, size distribution and sex ratio. Animal Biology, 54: 57-75.	543	548	-0.004	Bókony, V., Milne, G., Pipoly, I., Székely, T., Liker, A. (2019) Sex ratios and bimaturism differ between temperature-dependent and genetic sex-determination systems in reptiles. BMC Evol. Biol. 19, 1–7
Podarcis_muralis	squamata	Lacertidae	reptile	0.544	Gracceva, G., Bombi, P., Luiselli, L., & Bologna, M. A. 2008. Do demographic aspects of neighbouring lizard populations differ? A case study with the common wall lizard, Podarcis muralis. Amphibia-Reptilia, 29: 443-448.; Vogrin, N. 1998. Demography of Slovenian population of the wall lizard Podarcis muralis muralis (Laurenti, 1768):(Squamata: Sauria: Lacertidae). Herpetozoa, 11: 13-17.; Barbault,…	0.517	Van Damme, R., Bauwens, D., Braña, F., & Verheyen, R. F. 1992. Incubation temperature differentially affects hatching time, egg survival, and hatchling performance in the lizard Podarcis muralis. Herpetologica, 220-228.	ZW	Sarre, S. D., Ezaz, T. & Georges, A. Transitions between sex-determining systems in reptiles and amphibians. Annu. Rev. Genomics Hum. Genet. 12, 391–406 (2011)	0.746	0.816	-0.039	Barbault, R., & Mou, Y. P. 1988. Population dynamics of the common wall lizard, Podarcis muralis, in southwestern France. Herpetologica, 38-47.	0.865	0.761	0.056	Barbault, R., & Mou, Y. P. 1988. Population dynamics of the common wall lizard, Podarcis muralis, in southwestern France. Herpetologica, 38-47.	730	730	0	Bókony, V., Milne, G., Pipoly, I., Székely, T., Liker, A. (2019) Sex ratios and bimaturism differ between temperature-dependent and genetic sex-determination systems in reptiles. BMC Evol. Biol. 19, 1–7
Podarcis_sicula	squamata	Lacertidae	reptile	0.569	Vogrin, M. Sexual dimorphism in Podarcis sicula campestris. Turkish J. Zool. 29, 189–191 (2005)	NA		ZW	Pokorná, M. & Kratochvíl, L. Phylogeny of sex-determining mechanisms in squamate reptiles: are sex chromosomes an evolutionary trap? Zool. J. Linn. Soc. 156, 168–183 (2009)	NA	NA	NA		NA	NA	NA		NA	NA	NA
Psammodromus_algirus	squamata	Lacertidae	reptile	0.604	Salvador, A., & Veiga, J. P. 2001. Male traits and pairing success in the lizard Psammodromus algirus. Herpetologica, 77-86.; Díaz, J. A. 1993. Breeding coloration, mating opportunities, activity, and survival in the lacertid lizard Psammodromus algirus. Canadian journal of zoology, 71: 1104-1110.	NA		ZW	Ashman, T.-L. et al. Tree of Sex: A database of sexual systems. Sci. Data 1, 561–572 (2014)	0.647	0.652	-0.003	Díaz, J. A. 1993. Breeding coloration, mating opportunities, activity, and survival in the lacertid lizard Psammodromus algirus. Canadian journal of zoology, 71: 1104-1110.	0.714	0.63	0.054	Civantos, E., & Forsman, A. 2000. Determinants of survival in juvenile Psammodromus algirus lizards. Oecologia, 124: 64-72.	NA	NA	NA
Rhabdophis_tigrinus	snake	Colubridae	reptile	0.667	Tanaka, K. & Ota, H. Natural history of two colubrid snakes, Elaphe quadrivirgata and Rhabdophis tigrinus, on Yakushima Island, Southwestern Japan. Amphibia-Reptilia 23, 323–331 (2002)	NA		ZW	Ashman, T.-L. et al. Tree of Sex: A database of sexual systems. Sci. Data 1, 561–572 (2014)	NA	NA	NA		NA	NA	NA		456	456	0	Bókony, V., Milne, G., Pipoly, I., Székely, T., Liker, A. (2019) Sex ratios and bimaturism differ between temperature-dependent and genetic sex-determination systems in reptiles. BMC Evol. Biol. 19, 1–7
Sceloporus_graciosus	squamata	Phryosomatidae	reptile	0.482	Tinkle, D. W., Dunham, A. E., & Congdon, J. D. 1993. Life history and demographic variation in the lizard Sceloporus graciosus: a long‐term study. Ecology, 74: 2413-2429.	0.49	Tinkle, D. W. 1973. A population analysis of the sagebrush lizard, Sceloporus graciosus in southern Utah. Copeia, 284-296.	XY	Ashman, T.-L. et al. Tree of Sex: A database of sexual systems. Sci. Data 1, 561–572 (2014)	0.461	0.426	0.034	Tinkle, D. W., Dunham, A. E., & Congdon, J. D. 1993. Life history and demographic variation in the lizard Sceloporus graciosus: a long‐term study. Ecology, 74: 2413-2429.	0.59	0.54	0.038	Tinkle, D. W., Dunham, A. E., & Congdon, J. D. 1993. Life history and demographic variation in the lizard Sceloporus graciosus: a long‐term study. Ecology, 74: 2413-2429.	730	774	-0.025	Bókony, V., Milne, G., Pipoly, I., Székely, T., Liker, A. (2019) Sex ratios and bimaturism differ between temperature-dependent and genetic sex-determination systems in reptiles. BMC Evol. Biol. 19, 1–7
Sceloporus_grammicus	squamata	Phryosomatidae	reptile	0.472	Ortega-Rubio, A., Barbault, R., & Halffter, G. (1999). Population dynamics of Sceloporus grammicus (Sauria: Phrynosomatidae) at Durango, Mexico. The Southwestern Naturalist, 64-72.	NA		XY	Ashman, T.-L. et al. Tree of Sex: A database of sexual systems. Sci. Data 1, 561–572 (2014)	0.818	0.819	-0.001	Ortega-Rubio, A., Barbault, R., & Halffter, G. (1999). Population dynamics of Sceloporus grammicus (Sauria: Phrynosomatidae) at Durango, Mexico. The Southwestern Naturalist, 64-72.	NA	NA	NA		380	426	-0.05	Bókony, V., Milne, G., Pipoly, I., Székely, T., Liker, A. (2019) Sex ratios and bimaturism differ between temperature-dependent and genetic sex-determination systems in reptiles. BMC Evol. Biol. 19, 1–7
Sceloporus_jarrovi	squamata	Phryosomatidae	reptile	0.441	Gadsden, H., & Estrada-Rodríguez, J. L. 2008. Demography of the Yarrow's spiny lizard, Sceloporus jarrovii, from the central Chihuahuan Desert. Western North American Naturalist, 46-57.; Ruby, D. E., & Dunham, A. E. 1984. A population analysis of the ovoviviparous lizard Sceloporus jarrovi in the Pinaleño mountains of southeastern Arizona. Herpetologica, 425-436.; Ballinger, R. E. 1973. Comparati…	0.485	Ruby, D. E., & Dunham, A. E. 1984. A population analysis of the ovoviviparous lizard Sceloporus jarrovi in the Pinaleño mountains of southeastern Arizona. Herpetologica, 425-436.	XY	Ashman, T.-L. et al. Tree of Sex: A database of sexual systems. Sci. Data 1, 561–572 (2014)	0.47	0.64	-0.134	Ruby, D. E., & Dunham, A. E. 1984. A population analysis of the ovoviviparous lizard Sceloporus jarrovi in the Pinaleño mountains of southeastern Arizona. Herpetologica, 425-436.	NA	NA	NA		152	298	-0.292	Bókony, V., Milne, G., Pipoly, I., Székely, T., Liker, A. (2019) Sex ratios and bimaturism differ between temperature-dependent and genetic sex-determination systems in reptiles. BMC Evol. Biol. 19, 1–7
Sceloporus_poinsetti	squamata	Phryosomatidae	reptile	0.488	Ballinger, R. E. 1973. Comparative demography of two viviparous iguanid lizards (Sceloporus jarrovi and Sceloporus poinsetti). Ecology, 54: 269-283.	NA		XY	Ashman, T.-L. et al. Tree of Sex: A database of sexual systems. Sci. Data 1, 561–572 (2014)	NA	NA	NA		NA	NA	NA		365	502	-0.138	Ballinger, R. E. (1973) Comparative demography of two viviparous iguanid lizards (Sceloporus jarrovi and Sceloporus poinsetti), Ecology, 54:2, 269-283
Sceloporus_scalaris	squamata	Phryosomatidae	reptile	0.382	Ortega-Rubio, A., Gonzalo, H., & Barbault, R. 2000. Bunch grass lizard, Sceloporus scalaris, population dynamics at La Michilia biosphere reserve, Mexico. Herpetological Journal, 10: 33.; Ballinger, R. E., & Congdon, J. D. 1981. Population ecology and life history strategy of a montane lizard (Sceloporus scalaris) in southeastern Arizona. Journal of Natural History, 15: 213-222.	NA		XY	Ashman, T.-L. et al. Tree of Sex: A database of sexual systems. Sci. Data 1, 561–572 (2014)	0.746	0.821	-0.041	Ortega-Rubio, A., Gonzalo, H., & Barbault, R. 2000. Bunch grass lizard, Sceloporus scalaris, population dynamics at La Michilia biosphere reserve, Mexico. Herpetological Journal, 10: 33.; Ballinger, R. E., & Congdon, J. D. 1981. Population ecology and life history strategy of a montane lizard (Sceloporus scalaris) in southeastern Arizona. Journal of Natural History, 15: 213-222.	0.804	0.778	0.014	Ballinger, R. E., & Congdon, J. D. 1981. Population ecology and life history strategy of a montane lizard (Sceloporus scalaris) in southeastern Arizona. Journal of Natural History, 15: 213-222.	NA	NA	NA
Sceloporus_undulatus	squamata	Phryosomatidae	reptile	0.442	Jones, S. M., & Ballinger, R. E. 1987. Comparative life histories of Holbrookia maculata and Sceloporus undulatus in western Nebraska. Ecology, 68: 1828-1838.; Tinkle, D. W., & Ballinger, R. E. 1972. Sceloporus undulatus: a study of the intraspecific comparative demography of a lizard. Ecology, 53: 570-584.; Haenel, G. J., Smith, L. C., & John-Alder, H. B. 2003. Home-range analysis in Sceloporus …	NA		XY	Ashman, T.-L. et al. Tree of Sex: A database of sexual systems. Sci. Data 1, 561–572 (2014)	0.527	0.483	0.037	Jones, S. M., & Ballinger, R. E. 1987. Comparative life histories of Holbrookia maculata and Sceloporus undulatus in western Nebraska. Ecology, 68: 1828-1838.; Tinkle, D. W., & Ballinger, R. E. 1972. Sceloporus undulatus: a study of the intraspecific comparative demography of a lizard. Ecology, 53: 570-584.; Parker, W. S. 1994. Demography of the fence lizard, Sceloporus undulatus, in northern Mis…	0.722	0.59	0.088	Tinkle, D. W., & Ballinger, R. E. 1972. Sceloporus undulatus: a study of the intraspecific comparative demography of a lizard. Ecology, 53: 570-584.; Parker, W. S. 1994. Demography of the fence lizard, Sceloporus undulatus, in northern Mississippi. Copeia, 136-152.	61	76	-0.095	Bókony, V., Milne, G., Pipoly, I., Székely, T., Liker, A. (2019) Sex ratios and bimaturism differ between temperature-dependent and genetic sex-determination systems in reptiles. BMC Evol. Biol. 19, 1–7
Sceloporus_virgatus	squamata	Phryosomatidae	reptile	0.62	Smith, G. R. 1996. Annual life-history variation in the striped plateau lizard, Sceloporus virgatus. Canadian Journal of Zoology, 74: 2025-2030.; Vinegar, M. B. 1975. Demography of the striped plateau lizard, Sceloporus virgatus. Ecology, 56: 172-182.	0.483	Vinegar, M. B. 1975. Demography of the striped plateau lizard, Sceloporus virgatus. Ecology, 56: 172-182.	XY	Sarre, S. D., Ezaz, T. & Georges, A. Transitions between sex-determining systems in reptiles and amphibians. Annu. Rev. Genomics Hum. Genet. 12, 391–406 (2011)	0.451	0.613	-0.134	Smith, G. R. 1996. Annual life-history variation in the striped plateau lizard, Sceloporus virgatus. Canadian Journal of Zoology, 74: 2025-2030.; Vinegar, M. B. 1975. Demography of the striped plateau lizard, Sceloporus virgatus. Ecology, 56: 172-182.	0.548	0.623	-0.055	Smith, G. R. 1996. Annual life-history variation in the striped plateau lizard, Sceloporus virgatus. Canadian Journal of Zoology, 74: 2025-2030.	NA	NA	NA
Staurotypus_triporcatus	testudines	Kinosternidae	reptile	0.44	Vogt, R. C. & Flores-Villela, O. Effects of incubation temperature on sex determination in a community of neotropical Freshwater turtles in Southern Mexico. Herpetologica 48, 265–270 (1992)	0.4	Vogt, R. C., & Flores-Villela, O. 1992. Effects of incubation temperature on sex determination in a community of neotropical freshwater turtles in southern Mexico. Herpetologica, 265-270.	XY	Ashman, T.-L. et al. Tree of Sex: A database of sexual systems. Sci. Data 1, 561–572 (2014)	NA	NA	NA		NA	NA	NA		NA	NA	NA
Stegonotus_cucullatus	snake	Colubridae	reptile	0.779	Brown, G. P., Shine, R., & Madsen, T. 2002. Responses of three sympatric snake species to tropical seasonality in northern Australia. Journal of Tropical Ecology, 18: 549-568.	NA		ZW	assumed according to family in TreeOfSex (Ashman et al. 2014)	NA	NA	NA		NA	NA	NA		NA	NA	NA
Storeria_dekayi	snake	Colubridae	reptile	0.451	Ernst, C. H. 2003. Ecological parameters of the northern brown snake, Storeria dekayi. Herpetological bulletin, 86: 10-19.	NA		ZW	assumed according to family in TreeOfSex (Ashman et al. 2014)	NA	NA	NA		NA	NA	NA		913	1278	-0.146	Bókony, V., Milne, G., Pipoly, I., Székely, T., Liker, A. (2019) Sex ratios and bimaturism differ between temperature-dependent and genetic sex-determination systems in reptiles. BMC Evol. Biol. 19, 1–7
Thamnophis_marcianus	snake	Colubridae	reptile	0.4	Seigel, R. A., Ford, N. B., & Mahrt, L. A. 2000. Ecology of an aquatic snake (Thamnophis marcianus) in a desert environment: implications of early timing of birth and geographic variation in reproduction. The American Midland Naturalist, 143: 453-462.	0.485	Vogt, R. C., & Flores-Villela, O. 1992. Effects of incubation temperature on sex determination in a community of neotropical freshwater turtles in southern Mexico. Herpetologica, 265-270.	ZW	assumed according to family in TreeOfSex (Ashman et al. 2014)	NA	NA	NA		NA	NA	NA		547	547	0	de Magalhaes, J. P., and Costa, J. (2009) A database of vertebrate longevity records and their relation to other life-history traits. Journal of Evolutionary Biology 22(8):1770-1774
Thamnophis_radix	snake	Colubridae	reptile	0.486	Stanford, K. M., & King, R. B. 2004. Growth, survival, and reproduction in a northern Illinois population of the plains gartersnake, Thamnophis radix. Copeia, 2004: 465-478.	0.419	Stanford, K. M., & King, R. B. 2004. Growth, survival, and reproduction in a northern Illinois population of the plains gartersnake, Thamnophis radix. Copeia, 465-478.; Pilgrim, M. A., Farrell, T. M., May, P. G., Vollman, M. R., & Seigel, R. A. 2011. Secondary sex ratios in six snake species. Copeia, 553-558.	ZW	assumed according to family in TreeOfSex (Ashman et al. 2014)	0.612	0.516	0.074	Stanford, K. M., & King, R. B. 2004. Growth, survival, and reproduction in a northern Illinois population of the plains gartersnake, Thamnophis radix. Copeia, 2004: 465-478.	0.58	0.59	-0.007	Stanford, K. M., & King, R. B. 2004. Growth, survival, and reproduction in a northern Illinois population of the plains gartersnake, Thamnophis radix. Copeia, 2004: 465-478.	730	730	0	Bókony, V., Milne, G., Pipoly, I., Székely, T., Liker, A. (2019) Sex ratios and bimaturism differ between temperature-dependent and genetic sex-determination systems in reptiles. BMC Evol. Biol. 19, 1–7
Thamnophis_sauritus	snake	Colubridae	reptile	0.532	Langford, G. J., Borden, J. A., & Nelson, D. H. 2011. Ecology of the eastern ribbonsnake (Thamnophis sauritus) in southern Alabama with evidence of seasonal multiple broods. Herpetological conservation and Biology, 6: 400-409.	NA		ZW	assumed according to family in TreeOfSex (Ashman et al. 2014)	NA	NA	NA		NA	NA	NA		730	730	0	Bókony, V., Milne, G., Pipoly, I., Székely, T., Liker, A. (2019) Sex ratios and bimaturism differ between temperature-dependent and genetic sex-determination systems in reptiles. BMC Evol. Biol. 19, 1–7
Thamnophis_sirtalis	snake	Colubridae	reptile	0.595	Dyer, K. J. Habitat use and seasonal activity of selected snakes on John F. Kennedy Space Center, Florida. Masters thesis, B.S. Pennsylvania State University, 48 pp (2004)	0.511	Larsen, K. W., Gregory, P. T., & Antoniak, R. 1993. Reproductive ecology of the common garter snake Thamnophis sirtalis at the northern limit of its range. American Midland Naturalist, 336-345.; Pilgrim, M. A., Farrell, T. M., May, P. G., Vollman, M. R., & Seigel, R. A. 2011. Secondary sex ratios in six snake species. Copeia, 553-558.	ZW	Sarre, S. D., Ezaz, T. & Georges, A. Transitions between sex-determining systems in reptiles and amphibians. Annu. Rev. Genomics Hum. Genet. 12, 391–406 (2011)	NA	NA	NA		NA	NA	NA		608	730	-0.079	Bókony, V., Milne, G., Pipoly, I., Székely, T., Liker, A. (2019) Sex ratios and bimaturism differ between temperature-dependent and genetic sex-determination systems in reptiles. BMC Evol. Biol. 19, 1–7
Trimeresurus_stejnegeri	snake	Viperidae	reptile	0.736	Wang, S., Lin, H. C., & Tu, M. C. 2003. Skewed sex ratio of the Chinese green tree viper, Trimeresurus stejnegeri stejnegeri, at Tsaochiao, Taiwan. Zoological Studies-Taipei, 42: 379-379.	0.556	Wang, S., Lin, H. C., & Tu, M. C. 2003. Skewed Sex Ratio Of The Chinese Green Tree Viper, Trimeresurus Stejnegeri Stejnegeri, At Tsaochiao, Taiwan. Zoological Studies. Taipei. 42: 379-379.	ZW	Sarre, S. D., Ezaz, T. & Georges, A. Transitions between sex-determining systems in reptiles and amphibians. Annu. Rev. Genomics Hum. Genet. 12, 391–406 (2011)	NA	NA	NA		NA	NA	NA		NA	NA	NA
Tropidurus_albemarlensis	squamata	Iguanidae	reptile	0.383	Stebbins, R. C., Lowenstein, J. M., & Cohen, N. W. 1967. A field study of the lava lizard (Tropidurus albemarlensis) in the Galapagos Islands. Ecology, 48: 839-851.	NA		XY	Pokorná, M. & Kratochvíl, L. Phylogeny of sex-determining mechanisms in squamate reptiles: are sex chromosomes an evolutionary trap? Zool. J. Linn. Soc. 156, 168–183 (2009)	NA	NA	NA		NA	NA	NA		979	1095	-0.049	Bókony, V., Milne, G., Pipoly, I., Székely, T., Liker, A. (2019) Sex ratios and bimaturism differ between temperature-dependent and genetic sex-determination systems in reptiles. BMC Evol. Biol. 19, 1–7
Tropidurus_hispidus	squamata	Iguanidae	reptile	0.411	Riberio, L. B., Silva, N. B. & Freire, E. X. Reproductive and fat body cycles of Tropidurus hispidus and Tropidurus semitaeniatus ( Squamata , Tropiduridae ) in a caatinga area of northeastern Brazil. Rev. Chil. Hist. Nat. 85, 307–320 (2012); Prieto, A. S., León, J. R. & Lara, O. Reproduction in the tropical lizard, Tropidurus hispidus (Sauria: Iguanidae). Herpetologica 32, 318–323 (1976)	NA		XY	Ashman, T.-L. et al. Tree of Sex: A database of sexual systems. Sci. Data 1, 561–572 (2014)	NA	NA	NA		NA	NA	NA		NA	NA	NA
Tropidurus_itambere	squamata	Iguanidae	reptile	0.46	Van Sluys, M. Population dynamics of the Saxicolous Lizard Tropidurus itambere ( Tropiduridae ) in a seasonal habitat of Southeastern Brazil. Herpetologica 56, 55–62 (2000)	NA		XY	Pokorná, M. & Kratochvíl, L. Phylogeny of sex-determining mechanisms in squamate reptiles: are sex chromosomes an evolutionary trap? Zool. J. Linn. Soc. 156, 168–183 (2009)	0.759	0.674	0.052	Van Sluys, M. 2000. Population dynamics of the saxicolous lizard Tropidurus itambere (Tropiduridae) in a seasonal habitat of southeastern Brazil. Herpetologica, 55-62.	0.764	0.685	0.047	Van Sluys, M. 2000. Population dynamics of the saxicolous lizard Tropidurus itambere (Tropiduridae) in a seasonal habitat of southeastern Brazil. Herpetologica, 55-62.	152	152	0	Bókony, V., Milne, G., Pipoly, I., Székely, T., Liker, A. (2019) Sex ratios and bimaturism differ between temperature-dependent and genetic sex-determination systems in reptiles. BMC Evol. Biol. 19, 1–7
Tropidurus_torquatus	squamata	Iguanidae	reptile	0.389	Wiederhecker, H. C., Pinto, A. C. S., Paiva, M. S. & Colli, G. R. The demography of the lizard Tropidurus torquatus ( Squamata , Tropiduridae ) in a highly seasonal Neotropical savanna. Phyllomedusa 2, 9–19 (2003)	NA		XY	Ashman, T.-L. et al. Tree of Sex: A database of sexual systems. Sci. Data 1, 561–572 (2014)	0.836	0.873	-0.019	Wiederhecker, H. C., Pinto, A. C., Paiva, M. S., & Colli, G. R. 2003. The demography of the lizard Tropidurus torquatus (Squamata, Tropiduridae) in a highly seasonal Neotropical savanna. Phyllomedusa: Journal of Herpetology, 2: 09-19.	NA	NA	NA		120	150	-0.097	Bókony, V., Milne, G., Pipoly, I., Székely, T., Liker, A. (2019) Sex ratios and bimaturism differ between temperature-dependent and genetic sex-determination systems in reptiles. BMC Evol. Biol. 19, 1–7
Underwoodisaurus_milii	squamata	Iguanidae	reptile	0.509	Kearney, M., Shine, R., Comber, S., & Pearson, D. 2001. Why do geckos group? An analysis of" social" aggregations in two species of Australian lizards. Herpetologica, 411-422.	NA		ZW	Pokorná M, Rens W, Rovatsos M, Kratochvíl L: A ZZ/ZW sex chromosome system in the thick-tailed gecko ( Underwoodisaurus milii ; Squamata: Gekkota: Carphodactylidae), a member of the ancient gecko lineage. Cytogenet Genome Res 142: 190–196 (2014).	NA	NA	NA		NA	NA	NA		NA	NA	NA
Uta_stansburiana	squamata	Iguanidae	reptile	0.472	Fox, S. F., & McCoy, J. K. 2000. The effects of tail loss on survival, growth, reproduction, and sex ratio of offspring in the lizard Uta stansburiana in the field. Oecologia, 122: 327-334.; Tinkle, D. W. 1961. Population structure and reproduction in the lizard Uta stansburiana stejnegeri. American Midland Naturalist, 206-234.; Turner, F. B., Medica, P. A., Lannom Jr, J. R., & Hoddenbach, G. A. …	0.507	Tinkle, D. W. 1961. Population structure and reproduction in the lizard Uta stansburiana stejnegeri. American Midland Naturalist, 206-234.; Fox, S. F., & McCoy, J. K. 2000. The effects of tail loss on survival, growth, reproduction, and sex ratio of offspring in the lizard Uta stansburiana in the field. Oecologia, 122: 327-334.	XY	Ashman, T.-L. et al. Tree of Sex: A database of sexual systems. Sci. Data 1, 561–572 (2014)	0.735	0.733	0.002	Fox, S. F., & McCoy, J. K. 2000. The effects of tail loss on survival, growth, reproduction, and sex ratio of offspring in the lizard Uta stansburiana in the field. Oecologia, 122: 327-334.; Turner, Frederick B., Medica, Philip A., Smith, Donald D. 1974. Reproduction and Survivorship of the Lizard, Uta Stansburiana, and the Effects of Winter Rainfall, Density and Predation on these Processes. U.S…	NA	NA	NA		274	274	0	Bókony, V., Milne, G., Pipoly, I., Székely, T., Liker, A. (2019) Sex ratios and bimaturism differ between temperature-dependent and genetic sex-determination systems in reptiles. BMC Evol. Biol. 19, 1–7
Varanus_albigularis	squamata	Iguanidae	reptile	0.561	Phillips, J. A. Movement patterns and density of Varanus albigularis. J. Herpetol. 29, 407–416 (1995)	NA		ZW	Ashman, T.-L. et al. Tree of Sex: A database of sexual systems. Sci. Data 1, 561–572 (2014)	NA	NA	NA		NA	NA	NA		NA	NA	NA
Vipera_aspis	snake	Viperidae	reptile	0.531	Lourdais, O., Bonnet, X. & Denardo, D. Do sex divergences in reproductive ecophysiology translate into dimorphic demographic patterns? Popul. Ecol. 44, 241–249 (2002)	NA		ZW	Ashman, T.-L. et al. Tree of Sex: A database of sexual systems. Sci. Data 1, 561–572 (2014)	NA	NA	NA		NA	NA	NA		365	1095	-0.477	Bókony, V., Milne, G., Pipoly, I., Székely, T., Liker, A. (2019) Sex ratios and bimaturism differ between temperature-dependent and genetic sex-determination systems in reptiles. BMC Evol. Biol. 19, 1–7
Vipera_berus	snake	Viperidae	reptile	0.549	Madsen, T., & Shine, R. 1993. Costs of reproduction in a population of European adders. Oecologia, 94: 488-495.; Prestt, I. 1971. An ecological study of the viper Vipera berus in southern Britain. Journal of Zoology, 164: 373-418.; Forsman, A. 1993. Survival in relation to body size and growth rate in the adder, Vipera berus. Journal of Animal Ecology, 647-655.	0.47	Madsen, T., & Shine, R. 1992. Sexual competition among brothers may influence offspring sex ratio in snakes. Evolution, 46: 1549-1552.; Prestt, I. 1971. An ecological study of the viper Vipera berus in southern Britain. Journal of Zoology, 164: 373-418.	ZW	Ashman, T.-L. et al. Tree of Sex: A database of sexual systems. Sci. Data 1, 561–572 (2014)	0.282	0.28	0.003	Madsen, T., & Shine, R. 1993. Costs of reproduction in a population of European adders. Oecologia, 94: 488-495.; Prestt, I. 1971. An ecological study of the viper Vipera berus in southern Britain. Journal of Zoology, 164: 373-418.; Forsman, A. 1993. Survival in relation to body size and growth rate in the adder, Vipera berus. Journal of Animal Ecology, 647-655.	0.115	0.152	-0.118	Madsen, T., & Shine, R. (1993). Costs of Reproduction in a Population of European Adders. Oecologia, 94(4), 488-495.	1278	1643	-0.109	Bókony, V., Milne, G., Pipoly, I., Székely, T., Liker, A. (2019) Sex ratios and bimaturism differ between temperature-dependent and genetic sex-determination systems in reptiles. BMC Evol. Biol. 19, 1–7
