# Supplementary material for: Variation in adult sex ratios in tetrapods is linked to sex chromosomes through mortality differences between males and females
Source: PLoS Biol. 2025 May 12;23(5):e3003156. doi: 10.1371/journal.pbio.3003156 (PMC12148232; doi:10.1371/journal.pbio.3003156)
Supplement: S1 File — (PHY) [file pbio.3003156.s012.phy]

((((Hynobius_tokyoensis:0.6020599913279623,((Hynobius_leechii:0.30102999566398114,Hynobius_yangi:0.30102999566398114):0.1760912590556813,Hynobius_quelpaertensis:0.47712125471966244):0.12493873660829985):0.7958800173440752,(Siren_intermedia:1.322219294733919,(((((((Triturus_carnifex:0.47712125471966244,(Triturus_cristatus:0.30102999566398114,Triturus_karelinii:0.30102999566398114):0.1760912590556813):0.2218487496163563,(Triturus_marmoratus:0.30102999566398114,Triturus_pygmaeus:0.30102999566398114):0.3979400086720376):0.20411998265592468,(Lissotriton_helveticus:0.47712125471966244,(Lissotriton_italicus:0.30102999566398114,Lissotriton_vulgaris:0.30102999566398114):0.1760912590556813):0.425968732272281):0.05115252244738144,Ichthyosaura_alpestris:0.9542425094393249):0.04575749056067513,Pleurodeles_waltl:1.0):0.07918124604762466,(Ambystoma_tigrinum:0.30102999566398114,Ambystoma_annulatum:0.30102999566398114):0.7781512503836435):0.22184874961635637,((Necturus_maculosus:0.47712125471966244,(Necturus_beyeri:0.30102999566398114,Necturus_alabamensis:0.30102999566398114):0.1760912590556813):0.425968732272281,(Desmognathus_fuscus:0.6989700043360187,(((Hydromantes_ambrosii:0.30102999566398114,Hydromantes_italicus:0.30102999566398114):0.1760912590556813,Hydromantes_strinatii:0.47712125471966244):0.12493873660829985,Hydromantes_imperialis:0.6020599913279623):0.09691001300805646):0.20411998265592468):0.3979400086720376):0.02118929906993805):0.07572071393811841):0.3180633349627615,(Pelodytes_punctatus:1.4313637641589871,((Crinia_signifera:1.0,(Eleutherodactylus_johnstonei:0.9542425094393249,((Osteopilus_septentrionalis:0.47712125471966244,(Hyla_arborea:0.30102999566398114,Hyla_squirella:0.30102999566398114):0.1760912590556813):0.425968732272281,(((Duttaphrynus_melanostictus:0.30102999566398114,Bufotes_viridis:0.30102999566398114):0.30102999566398114,(Bufo_gargarizans:0.30102999566398114,Bufo_bufo:0.30102999566398114):0.30102999566398114):0.09691001300805646,Rhinella_marina:0.6989700043360187):0.20411998265592468):0.05115252244738144):0.04575749056067513):0.414973347970818,(Hyperolius_viridiflavus:1.2041199826559246,((Euphlyctis_cyanophlyctis:0.30102999566398114,Hoplobatrachus_tigerinus:0.30102999566398114):0.8750612633917,(((Rana_temporaria:0.9030899869919434,Rana_dalmatina:0.903089986,Rana_sphenocephala:0.9030899869919434,((Rana_catesbeiana:0.30102999566398114,Rana_clamitans:0.30102999566398114):0.1760912590556813,Rana_septentrionalis:0.47712125471966244):0.425968732272281,Rana_japonica:0.9030899869919434,Rana_pipiens:0.9030899869919434,Rana_sylvatica:0.9030899869919434):0.17609125905568124,(Pelophylax_ridibundus:0.6020599913279623,(Pelophylax_esculentus:0.30102999566398114,Pelophylax_lessonae:0.30102999566398114):0.30102999566398114,Pelophylax_nigromaculatus:0.6020599913279623):0.4771212547196624):0.034762106259212056,Buergeria_buergeri:1.1139433523068367):0.062147906748844406):0.028028723600243444):0.2108533653148934):0.016390416188169166):0.28463957947581187):0.9429614990296358,((((((Ondatra_zibethicus:0.30102999566398114,Ctenomys_talarum:0.30102999566398114):0.9777236052888477,((((((Cercopithecus_ascanius:0.30102999566398114,Cercopithecus_mitis:0.30102999566398114):0.4771212547196624,(((Papio_hamadryas:0.30102999566398114,Papio_cynocephalus:0.30102999566398114):0.1760912590556813,Papio_ursinus:0.47712125471966244):0.12493873660829985,Theropithecus_gelada:0.6020599913279623):0.17609125905568124):0.1249387366082999,(Piliocolobus_gordonorum:0.30102999566398114,Semnopithecus_entellus:0.30102999566398114):0.6020599913279623):0.1383026981662815,((Gorilla_gorilla:0.30102999566398114,Pan_troglodytes:0.30102999566398114):0.1760912590556813,Pongo_pygmaeus:0.47712125471966244):0.5642714304385625):0.16272729749769965,(((Alouatta_caraya:0.30102999566398114,Alouatta_palliata:0.30102999566398114):0.1760912590556813,Alouatta_seniculus:0.47712125471966244):0.2218487496163563,(Cebus_capucinus:0.30102999566398114,Saimiri_oerstedii:0.30102999566398114):0.3979400086720376):0.5051499783199058):0.026328938722349315,Eulemur_rufus:1.2304489213782739):0.048304679574554976):0.8004276450947958,(((((((((((((((((((((Beatragus_hunteri:0.30102999566398114,Damaliscus_dorcas:0.30102999566398114):0.1760912590556813,Alcelaphus_buselaphus:0.47712125471966244):0.12493873660829985,Connochaetes_taurinus:0.6020599913279623):0.17609125905568124,(Oryx_beisa:0.30102999566398114,Oryx_gazella:0.30102999566398114):0.4771212547196624):0.5642714304385626,(Pantholops_hodgsoni:1.2041199826559246,(((((Ovis_aries:0.30102999566398114,Ovis_ammon:0.30102999566398114):0.1760912590556813,Ovis_orientalis:0.47712125471966244):0.3010299956639811,(Ovis_canadensis:0.47712125471966244,(Ovis_nivicola:0.30102999566398114,Ovis_dalli:0.30102999566398114):0.1760912590556813):0.3010299956639811):0.30102999566398114,(Pseudois_nayaur:0.7781512503836435,((((Capra_ibex:0.30102999566398114,Capra_falconeri:0.30102999566398114):0.1760912590556813,Capra_aegagrus:0.47712125471966244):0.12493873660829985,Capra_nubiana:0.6020599913279623):0.09691001300805646,Hemitragus_jemlahicus:0.6989700043360187):0.07918124604762478):0.30102999566398114):0.09691001300805646,((Capriconis_crispus:0.30102999566398114,Ovibos_moschatus:0.30102999566398114):0.1760912590556813,Oreamnos_americanus:0.47712125471966244):0.6989700043360187):0.028028723600243444):0.1383026981662816):0.01930515519538667,Aepyceros_melampus:1.3617278360175928):0.0696359281413943,((Antilope_cervicapra:0.47712125471966244,(Gazella_thomsonii:0.30102999566398114,Gazella_bennetti:0.30102999566398114):0.1760912590556813):0.12493873660829985,Antidorcas_marsupialis:0.6020599913279623):0.8293037728310249):0.015794267183231847,Madoqua_kirki:1.447158031342219):0.015239966556737095,Ourebia_ourebi:1.462397997898956):0.014723256820706299,Procapra_picticaudata:1.4771212547196624):0.01424043911461026,Sylvicapra_grimmia:1.4913616938342726):0.05270635051600281,((Redunca_fulvorufula:0.30102999566398114,Redunca_redunca:0.30102999566398114):0.30102999566398114,(Kobus_ellipsiprymus:0.30102999566398114,Kobus_vardonii:0.30102999566398114):0.30102999566398114):0.9420080530223132):0.10914446942506806,(((Bison_bison:0.30102999566398114,Bos_taurus:0.30102999566398114):0.30102999566398114,(Syncerus_caffer:0.30102999566398114,Bubalus_bubalis:0.30102999566398114):0.30102999566398114):0.3979400086720377,(Boselaphus_tragocamelus:0.7781512503836435,(((Tragelaphus_scriptus:0.30102999566398114,Tragelaphus_eurycerus:0.30102999566398114):0.30102999566398114,(Tragelaphus_oryx:0.30102999566398114,Tragelaphus_strepsiceros:0.30102999566398114):0.30102999566398114):0.09691001300805646,Tragelaphus_angasi:0.6989700043360187):0.07918124604762478):0.22184874961635648):0.6532125137753435):0.16633142176652482,(Moschus_chrysogaster:1.322219294733919,(((Rangifer_tarandus:0.7781512503836435,((Mazama_americana:0.47712125471966244,(Odocoileus_hemionus:0.30102999566398114,Odocoileus_virginianus:0.30102999566398114):0.1760912590556813):0.2218487496163563,(Blastoceros_dichotomus:0.30102999566398114,Blastoceros_campestris:0.30102999566398114):0.3979400086720376):0.07918124604762478):0.17609125905568135,((Capreolus_capreolus:0.30102999566398114,Hydropotes_inermis:0.30102999566398114):0.1760912590556813,Alces_alces:0.47712125471966244):0.47712125471966244):0.34678748622465616,((Muntiacus_reevesi:0.30102999566398114,Muntiacus_muntiak:0.30102999566398114):0.7403626894942438,((Axis_axis:0.30102999566398114,Axis_porcinus:0.30102999566398114):0.6532125137753437,(Dama_dama:0.8450980400142567,(((((Elaphurus_davidianus:0.30102999566398114,Cervus_canadensis:0.30102999566398114):0.1760912590556813,Cervus_elaphus:0.47712125471966244):0.12493873660829985,Cervus_nippon:0.6020599913279623):0.09691001300805646,Cervus_duvaucelii:0.6989700043360187):0.07918124604762478,Cervus_unicolor:0.7781512503836435):0.06694678963061318):0.10914446942506817):0.08715017571890005):0.2596373105057561):0.02118929906993805):0.49732464080794925):0.012964977164367841,(Giraffa_camelopardalis:0.30102999566398114,Antilocapra_americana:0.30102999566398114):1.531478917042255):0.00634017803101905,Caperea_marginata:1.8388490907372552):0.02447376938320045,((Sus_scrofa:0.30102999566398114,Phacochoerus_aethiopicus:0.30102999566398114):0.30102999566398114,(Catagonus_wagneri:0.30102999566398114,Tayassu_pecari:0.30102999566398114):0.30102999566398114):1.2612628687924934):0.005908859610520567,Lama_guanicoe:1.8692317197309762):0.039253299147673504,(((Ceratotherium_simum:0.30102999566398114,Diceros_bicornis:0.30102999566398114):0.1760912590556813,Rhinoceros_unicornis:0.47712125471966244):0.36797678529459427,(Equus_caballus:0.6020599913279623,((Equus_hemionus:0.30102999566398114,Equus_burchelli:0.30102999566398114):0.1760912590556813,Equus_asinus:0.47712125471966244):0.12493873660829985):0.24303804868629442):1.063386978864393):0.08715017571889994,((((Meles_meles:0.30102999566398114,Enhydra_lutris:0.30102999566398114):0.3979400086720376,(Ursus_americanus:0.47712125471966244,(Mirounga_leonina:0.30102999566398114,Monachus_schauinslandi:0.30102999566398114):0.1760912590556813):0.2218487496163563):0.07918124604762478,Lycaon_pictus:0.7781512503836435):0.47712125471966227,((((((((((Panthera_leo:0.30102999566398114,Panthera_pardus:0.30102999566398114):0.1760912590556813,Panthera_onca:0.47712125471966244):0.12493873660829985,Panthera_tigris:0.6020599913279623):0.09691001300805646,Neofelis_diardi:0.6989700043360187):0.07918124604762478,Lynx_lynx:0.7781512503836435):0.06694678963061318,Leopardus_pardalis:0.8450980400142567):0.057991946977686726,Caracal_aurata:0.9030899869919434):0.05115252244738144,Puma_concolor:0.9542425094393249):0.04575749056067513,Acinonyx_jubatus:1.0):0.07918124604762466,(Helogale_parvula:0.30102999566398114,Crocuta_crocuta:0.30102999566398114):0.7781512503836435):0.17609125905568113):0.7403626894942439):0.008686179185092957,(Erinaceus_europaeus:0.30102999566398114,Blarina_carolinensis:0.30102999566398114):1.7032913781186614):0.07485987226498203):0.007178584627123286,(Elephas_maximus:0.30102999566398114,Loxodonta_africana:0.30102999566398114):1.7853298350107667):0.007061854487487196,(Trichosurus_caninus:0.30102999566398114,Lasiorhinus_krefftii:0.30102999566398114):1.792391689498254):0.5129596799483696,(((Apteryx_australis:2.271841606536499,((((((Callipepla_squamata:0.30102999566398114,Callipepla_californica:0.30102999566398114):0.1760912590556813,Colinus_virginianus:0.47712125471966244):0.6020599913279623,(Meleagris_gallopavo:0.9542425094393249,(Bonasa_sewerzowi:0.9030899869919434,(((Lagopus_lagopus:0.30102999566398114,Lagopus_leucura:0.30102999566398114):0.30102999566398114,(Centrocercus_urophasianus:0.30102999566398114,Tympanuchus_cupido:0.30102999566398114):0.30102999566398114):0.24303804868629442,(Dendragapus_canadensis:0.47712125471966244,(Tetrao_tetrix:0.30102999566398114,Tetrao_urogallus:0.30102999566398114):0.1760912590556813):0.36797678529459427):0.057991946977686726):0.05115252244738144):0.1249387366082998):0.034762106259212056,Ortalis_vetula:1.1139433523068367):0.4301246920434387,(Dendrocygna_autumnalis:1.3424226808222062,((Cygnus_olor:0.8450980400142567,(((Chen_caerulescens:0.30102999566398114,Chen_rossii:0.30102999566398114):0.1760912590556813,Anser_albifrons:0.47712125471966244):0.3010299956639811,((Branta_sandvicensis:0.30102999566398114,Branta_canadensis:0.30102999566398114):0.1760912590556813,Branta_bernicla:0.47712125471966244):0.3010299956639811):0.06694678963061318):0.4771212547196624,((Anas_discors:0.8450980400142567,((Anas_platyrhynchos:0.47712125471966244,(Anas_crecca:0.30102999566398114,Anas_acuta:0.30102999566398114):0.1760912590556813):0.3010299956639811,(Anas_strepera:0.47712125471966244,(Anas_penelope:0.30102999566398114,Anas_americana:0.30102999566398114):0.1760912590556813):0.3010299956639811):0.06694678963061318):0.30102999566398103,((Histrionicus_histrionicus:0.30102999566398114,Somateria_mollissima:0.30102999566398114):0.5440680443502756,(Aix_sponsa:0.6989700043360187,(((Aythya_americana:0.30102999566398114,Aythya_collaris:0.30102999566398114):0.1760912590556813,Aythya_valisineria:0.47712125471966244):0.12493873660829985,Aythya_marila:0.6020599913279623):0.09691001300805646):0.14612803567823796):0.30102999566398103):0.17609125905568135):0.02020338608828709):0.20164536352806928):0.725444899867641,(((Archilochus_colubris:0.30102999566398114,Selasphorus_platycercus:0.30102999566398114):1.8419848045901137,(((((Sterna_dougallii:0.6020599913279623,(Larus_californicus:0.47712125471966244,(Larus_argentatus:0.30102999566398114,Larus_occidentalis:0.30102999566398114):0.1760912590556813):0.12493873660829985):0.24303804868629442,((Brachyramphus_marmoratus:0.30102999566398114,Cepphus_grylle:0.30102999566398114):0.1760912590556813,Catharacta_maccormicki:0.47712125471966244):0.36797678529459427):0.43365556093857216,((Rostratula_benghalensis:0.6989700043360187,((Jacana_spinosa:0.30102999566398114,Jacana_jacana:0.30102999566398114):0.30102999566398114,(Metopidius_indicus:0.30102999566398114,Actophilornis_africanus:0.30102999566398114):0.30102999566398114):0.09691001300805646):0.3802112417116059,(((Coenocorypha_aucklandica:0.30102999566398114,Scolopax_minor:0.30102999566398114):0.3979400086720376,((Phalaropus_lobatus:0.30102999566398114,Phalaropus_fulicarius:0.30102999566398114):0.1760912590556813,Actitis_macularius:0.47712125471966244):0.2218487496163563):0.14612803567823796,(Philomachus_pugnax:0.30102999566398114,Calidris_maritima:0.30102999566398114):0.5440680443502756):0.23408320603336796):0.1995723549052042):0.11918640771920863,((Charadrius_semipalmatus:0.6020599913279623,((Charadrius_alexandrinus:0.30102999566398114,Charadrius_nivosus:0.30102999566398114):0.1760912590556813,Vanellus_vanellus:0.47712125471966244):0.12493873660829985):0.17609125905568124,(Haematopus_ostralegus:0.30102999566398114,Himantopus_mexicanus:0.30102999566398114):0.4771212547196624):0.619788758288394):0.7387805584843692,(((Falco_tinnunculus:0.30102999566398114,Falco_peregrinus:0.30102999566398114):1.6989700043360187,(((Eclectus_roratus:0.30102999566398114,Forpus_passerinus:0.30102999566398114):0.30102999566398114,(Nestor_meridionalis:0.30102999566398114,Strigops_habroptila:0.30102999566398114):0.30102999566398114):1.3891660843645326,(((Empidonax_virescens:0.47712125471966244,(Empidonax_minimus:0.30102999566398114,Empidonax_traillii:0.30102999566398114):0.1760912590556813):0.12493873660829985,Chiroxiphia_lanceolata:0.6020599913279623):1.371067862271736,(((Amytornis_striatus:0.6989700043360187,(Malurus_elegans:0.6020599913279623,((Malurus_cyaneus:0.30102999566398114,Malurus_splendens:0.30102999566398114):0.1760912590556813,Malurus_coronatus:0.47712125471966244):0.12493873660829985):0.09691001300805646):0.3802112417116059,((Epthianura_albifrons:0.47712125471966244,(Manorina_melanophrys:0.30102999566398114,Manorina_melanocephala:0.30102999566398114):0.1760912590556813):0.36797678529459427,((Acanthiza_lineata:0.47712125471966244,(Acanthiza_reguloides:0.30102999566398114,Acanthiza_pusilla:0.30102999566398114):0.1760912590556813):0.12493873660829985,Chthonicola_sagittatus:0.6020599913279623):0.24303804868629442):0.23408320603336796):0.8750612633917001,((Gymnorhina_tibicen:0.9030899869919434,(((Vireo_bellii:0.30102999566398114,Vireo_atricapilla:0.30102999566398114):0.1760912590556813,Vireo_olivaceus:0.47712125471966244):0.36797678529459427,(Struthidea_cinerea:0.6020599913279623,(Aphelocoma_coerulescens:0.47712125471966244,(Corvus_corone:0.30102999566398114,Pica_pica:0.30102999566398114):0.1760912590556813):0.12493873660829985):0.24303804868629442):0.057991946977686726):0.9890046156985367,(((Parus_caeruleus:0.30102999566398114,Parus_major:0.30102999566398114):0.8129133566428556,((Galerida_cristata:0.30102999566398114,Alauda_razae:0.30102999566398114):0.7403626894942438,((((Acrocephalus_arundinaceus:0.30102999566398114,Acrocephalus_schoenobaenus:0.30102999566398114):0.1760912590556813,Megalurus_gramineus:0.47712125471966244):0.425968732272281,((Psaltriparus_minimus:0.47712125471966244,(Phylloscopus_collybita:0.30102999566398114,Phylloscopus_sibilatrix:0.30102999566398114):0.1760912590556813):0.2218487496163563,(Hirundo_rustica:0.30102999566398114,Petrochelidon_pyrrhonota:0.30102999566398114):0.3979400086720376):0.20411998265592468):0.05115252244738144,Cisticola_juncidis:0.9542425094393249):0.08715017571890005):0.0725506671486118):0.7311546877074202,((((Sturnus_vulgaris:0.6020599913279623,((Mimus_polyglottos:0.30102999566398114,Mimus_parvulus:0.30102999566398114):0.1760912590556813,Dumetella_carolinensis:0.47712125471966244):0.12493873660829985):0.43933269383026263,(Cinclus_cinclus:0.8450980400142567,((Turdus_merula:0.30102999566398114,Catharus_bicknelli:0.30102999566398114):0.4771212547196624,(Pogonocichla_stellata:0.6020599913279623,((Saxicola_rubetra:0.30102999566398114,Oenanthe_oenanthe:0.30102999566398114):0.1760912590556813,Luscinia_svecica:0.47712125471966244):0.12493873660829985):0.17609125905568124):0.06694678963061318):0.19629464514396822):0.1346985738974562,((Troglodytes_aedon:0.30102999566398114,Cistothorus_palustris:0.30102999566398114):0.30102999566398114,(Sitta_pusilla:0.30102999566398114,Sitta_pygmaea:0.30102999566398114):0.30102999566398114):0.5740312677277188):0.5797835966168101,((Passer_domesticus:1.591064607026499,(((((((Loxops_coccineus:0.30102999566398114,Oreomystis_mana:0.30102999566398114):0.1760912590556813,Loxioides_bailleui:0.47712125471966244):0.5228787452803376,(((Serinus_serinus:0.30102999566398114,Carduelis_tristis:0.30102999566398114):0.1760912590556813,Loxia_leucoptera:0.47712125471966244):0.36797678529459427,((Carpodacus_erythrinus:0.30102999566398114,Carpodacus_mexicanus:0.30102999566398114):0.30102999566398114,(Leucosticte_tephrocotis:0.30102999566398114,Carpodacus_cassinii:0.30102999566398114):0.30102999566398114):0.24303804868629442):0.1549019599857433):0.04139268515822492,Pyrrhula_pyrrhula:1.041392685158225):0.03778856088939975,Fringilla_coelebs:1.0791812460476247):0.4890204780193701,((((Oporornis_formosus:0.6989700043360187,((Dendroica_caerulescens:0.47712125471966244,(Parula_americana:0.30102999566398114,Dendroica_tigrina:0.30102999566398114):0.1760912590556813):0.12493873660829985,Wilsonia_pusilla:0.6020599913279623):0.09691001300805646):0.07918124604762478,Icteria_virens:0.7781512503836435):0.5440680443502756,(((((Zonotrichia_querula:0.30102999566398114,Zonotrichia_leucophrys:0.30102999566398114):0.1760912590556813,Junco_hyemalis:0.47712125471966244):0.3010299956639811,((Melospiza_melodia:0.30102999566398114,Passerculus_sandwichensis:0.30102999566398114):0.1760912590556813,Ammodramus_caudacutus:0.47712125471966244):0.3010299956639811):0.1249387366082999,(Miliaria_calandra:0.30102999566398114,Emberiza_hortulana:0.30102999566398114):0.6020599913279623):0.2730012720637377,((((Quiscalus_mexicanus:0.30102999566398114,Quiscalus_quiscula:0.30102999566398114):0.1760912590556813,Agelaius_phoeniceus:0.47712125471966244):0.2218487496163563,(Icterus_parisorum:0.30102999566398114,Icterus_spurius:0.30102999566398114):0.3979400086720376):0.14612803567823796,(Dolichonyx_oryzivorus:0.30102999566398114,Xanthocephalus_xanthocephalus:0.30102999566398114):0.5440680443502756):0.3309932190414244):0.14612803567823796):0.07572071393811841,((Cardinalis_cardinalis:0.30102999566398114,Spiza_americana:0.30102999566398114):0.30102999566398114,(Geospiza_fortis:0.30102999566398114,Geospiza_scandens:0.30102999566398114):0.30102999566398114):0.7958800173440752):0.17026171539495727):0.011581872549815131,Anthus_spinoletta:1.57978359661681):0.011281010409689207):0.032184683371401235,((Philetairus_socius:0.30102999566398114,Quelea_quelea:0.30102999566398114):0.1760912590556813,Taeniopygia_guttata:0.47712125471966244):1.146128035678238):0.1326255652745909):0.08922318434176568):0.04699656267622321):0.06214790674884463):0.018885344160373574):0.018098222092796545):0.008773924307505121):0.04921802267018105,((((Buteo_galapagoensis:0.30102999566398114,Parabuteo_unicinctus:0.30102999566398114):0.1760912590556813,Haliaeetus_leucocephalus:0.47712125471966244):0.36797678529459427,(Accipiter_nisus:0.6020599913279623,((Circus_aeruginosus:0.30102999566398114,Circus_cyaneus:0.30102999566398114):0.1760912590556813,Accipiter_gentilis:0.47712125471966244):0.12493873660829985):0.24303804868629442):0.23408320603336796,(Phoeniculus_purpureus:0.6989700043360187,((Merops_bullockoides:0.30102999566398114,Ceryle_rudis:0.30102999566398114):0.30102999566398114,(Dendrocopos_minor:0.30102999566398114,Melanerpes_formicivorus:0.30102999566398114):0.30102999566398114):0.09691001300805646):0.3802112417116059):0.9700367766225564):0.08750254448622563):0.006294233097688284):0.0359621470390743,((((Diomedea_exulans:0.30102999566398114,Diomedea_epomophora:0.30102999566398114):0.4771212547196624,(Pygoscelis_adeliae:0.6020599913279623,((Aptenodytes_patagonicus:0.30102999566398114,Aptenodytes_forsteri:0.30102999566398114):0.1760912590556813,Megadyptes_antipodes:0.47712125471966244):0.12493873660829985):0.17609125905568124):0.17609125905568135,((Sula_leucogaster:0.30102999566398114,Sula_granti:0.30102999566398114):0.1760912590556813,Phalacrocorax_harrisi:0.47712125471966244):0.47712125471966244):0.1249387366082998,((Otis_tarda:0.30102999566398114,Tetrax_tetrax:0.30102999566398114):0.1760912590556813,Gallinula_mortierii:0.47712125471966244):0.6020599913279623):1.0997957012455446):0.09053599692474723):0.0023286623185825306):0.01145962216705021,(((Chelodina_longicollis:0.30102999566398114,Emydura_macquarii:0.30102999566398114):0.1760912590556813,Apalone_spinifera:0.47712125471966244):0.2218487496163563,(Staurotypus_triporcatus:0.30102999566398114,Glyptemys_insculpta:0.30102999566398114):0.3979400086720376):1.5843312243675305):0.16385680263866975,(((((Gehyra_variegata:0.30102999566398114,Heteronotia_binoei:0.30102999566398114):0.1760912590556813,Hemidactylus_turcicus:0.47712125471966244):0.12493873660829985,Christinus_marmoratus:0.6020599913279623):0.09691001300805646,Underwoodisaurus_milii:0.6989700043360187):1.24551266781415,(Lygosoma_laterale:1.919078092376074,(((Varanus_albigularis:1.556302500767287,(((Tropidurus_itambere:0.47712125471966244,(Tropidurus_hispidus:0.30102999566398114,Tropidurus_torquatus:0.30102999566398114):0.1760912590556813):0.12493873660829985,Tropidurus_albemarlensis:0.6020599913279623):0.9420080530223132,((((Cyclura_nubila:0.30102999566398114,Cyclura_cychlura:0.30102999566398114):0.1760912590556813,Amblyrhynchus_cristatus:0.47712125471966244):0.3010299956639811,((Ctenosaura_oedirhina:0.30102999566398114,Ctenosaura_melanosterna:0.30102999566398114):0.1760912590556813,Ctenosaura_bakeri:0.47712125471966244):0.3010299956639811):0.7132104434506291,((Basiliscus_vittatus:1.1461280356782377,((((((Anolis_lineatopus:0.30102999566398114,Anolis_garmani:0.30102999566398114):0.3979400086720376,(Anolis_equestris:0.47712125471966244,(Anolis_angusticeps:0.30102999566398114,Anolis_distichus:0.30102999566398114):0.1760912590556813):0.2218487496163563):0.07918124604762478,Anolis_nebulosus:0.7781512503836435):0.22184874961635648,(Anolis_mariarum:0.6020599913279623,((Anolis_limifrons:0.30102999566398114,Anolis_cupreus:0.30102999566398114):0.1760912590556813,Anolis_sagrei:0.47712125471966244):0.12493873660829985):0.3979400086720377):0.04139268515822492,Anolis_schwartzi:1.041392685158225):0.0725506671486118,(Anolis_carolinensis:0.30102999566398114,Anolis_cybotes:0.30102999566398114):0.8129133566428556):0.03218468337140101):0.25181197299379976,(Gambelia_wislizenii:1.041392685158225,(Holbrookia_maculata:1.0,(Phrynosoma_cornutum:0.9542425094393249,(Uta_stansburiana:0.9030899869919434,(Sceloporus_graciosus:0.8450980400142567,(((Sceloporus_jarrovi:0.30102999566398114,Sceloporus_poinsetti:0.30102999566398114):0.30102999566398114,(Sceloporus_virgatus:0.30102999566398114,Sceloporus_undulatus:0.30102999566398114):0.30102999566398114):0.17609125905568124,(Sceloporus_grammicus:0.30102999566398114,Sceloporus_scalaris:0.30102999566398114):0.4771212547196624):0.06694678963061318):0.057991946977686726):0.05115252244738144):0.04575749056067513):0.04139268515822492):0.3565473235138126):0.09342168516223515):0.05270635051600281):0.012234456417011597):0.2762064119389491,(((Boa_constrictor:0.30102999566398114,Morelia_viridis:0.30102999566398114):0.1760912590556813,Liasis_fuscus:0.47712125471966244):1.0280287236002434,(((Vipera_berus:0.30102999566398114,Vipera_aspis:0.30102999566398114):0.4771212547196624,((Agkistrodon_piscivorus:0.47712125471966244,(Crotalus_horridus:0.30102999566398114,Crotalus_viridis:0.30102999566398114):0.1760912590556813):0.12493873660829985,Trimeresurus_stejnegeri:0.6020599913279623):0.17609125905568124):0.6842467475153126,(((Lapemis_hardwickii:0.6020599913279623,((Emydocephalus_ijimae:0.30102999566398114,Emydocephalus_annulatus:0.30102999566398114):0.1760912590556813,Notechis_scutatus:0.47712125471966244):0.12493873660829985):0.09691001300805646,Cerberus_schneiderii:0.6989700043360187):0.6627578316815741,(Stegonotus_cucullatus:1.2552725051033058,((((((Nerodia_sipedon:0.47712125471966244,(Nerodia_rhombifer:0.30102999566398114,Nerodia_taxispilota:0.30102999566398114):0.1760912590556813):0.12493873660829985,Storeria_dekayi:0.6020599913279623):0.09691001300805646,Natrix_natrix:0.6989700043360187):0.07918124604762478,Rhabdophis_tigrinus:0.7781512503836435):0.22184874961635648,((Thamnophis_sauritus:0.30102999566398114,Thamnophis_sirtalis:0.30102999566398114):0.30102999566398114,(Thamnophis_marcianus:0.30102999566398114,Thamnophis_radix:0.30102999566398114):0.30102999566398114):0.3979400086720377):0.23044892137827389,(Grayia_smythii:0.8450980400142567,(((Coluber_constrictor:0.30102999566398114,Drymarchon_couperi:0.30102999566398114):0.1760912590556813,Opheodrys_aestivus:0.47712125471966244):0.3010299956639811,((Elaphe_obsoleta:0.30102999566398114,Elaphe_quadrivirgata:0.30102999566398114):0.1760912590556813,Pituophis_melanoleucus:0.47712125471966244):0.3010299956639811):0.06694678963061318):0.3853508813640172):0.024823583725031906):0.10645533091428705):0.10067016188136324):0.04275198042094974):0.32735893438633035):0.08130493967748054,((Ameiva_erythrocephala:0.30102999566398114,Ameiva_quadrilineata:0.30102999566398114):0.8450980400142566,(Psammodromus_algirus:1.0791812460476247,(((Meroles_cuneirostris:0.30102999566398114,Meroles_anchietae:0.30102999566398114):0.1760912590556813,Acanthodactylus_erythrurus:0.47712125471966244):0.5642714304385625,(Lacerta_vivipara:0.9030899869919434,((Iberolacerta_aranica:0.30102999566398114,Iberolacerta_aurelioi:0.30102999566398114):0.5440680443502756,((Lacerta_agilis:0.30102999566398114,Lacerta_viridis:0.30102999566398114):0.3979400086720376,(Podarcis_bocagei:0.47712125471966244,(Podarcis_sicula:0.30102999566398114,Podarcis_muralis:0.30102999566398114):0.1760912590556813):0.2218487496163563):0.14612803567823796):0.057991946977686726):0.1383026981662815):0.03778856088939975):0.06694678963061307):0.767685816705479):0.005264239992357256):0.025404579774094715):0.5026753591920503):0.1592233337683857):0.05258347755383008);
